# Supplementary material for: Predicting the murine enterocyte metabolic response to diets that differ in lipid and carbohydrate composition
Source: Sci Rep. 2017 Aug 18;7:8784. doi: 10.1038/s41598-017-07350-1 (PMC5562867; doi:10.1038/s41598-017-07350-1)
Supplement: Supplementary file 2 — Supplementary dataset 1 [file 41598_2017_7350_MOESM2_ESM.xls]

## Sheet: S1-reactions
Supplemental table S1: mmu_ENT1830 (reaction description)
Abbreviation	Description	Formula	GPR	reversibility	LB	UB	Confidence Score	EC Number	Notes	References
1a25DHVITD3TRn	tanslocation of 1-alpha,25-Dihydroxyvitamin D3 to nucleus	1a25dhvitd3[c] -> 1a25dhvitd3[n]		0	0	1000	2		1-alpha,25-dihydroxy vitamin D3 binds to the vitamin D binding receptor protein, i.e. Located in the cytosol and together this complex is translocated to the nucleus. There it binds retenoid X-receptor and then to vitamin D response element located in the promoter region of selected genes.'	PMID: 16374421
25HVITD3c	1-alpha hydroxylation of 25-hydroxy vitamin D	25hvitd3[c] + h[c] + nadph[c] + o2[c] -> 1a25dhvitd3[c] + h2o[c] + nadp[c]	14473.1 and 14725.1 and 65969.1	0	0	1000	2		intestine has been shown to be another extra renal site for Vit D production. Vit D has potential to check malignancies in the caco-2 cells. 25-hydroxy D3 can also undergo oxidation to produce 1,23 di-hydroxyD3. sub cellular localization is mentioned as both mitochondrial and cytosolic. 1,25-dihydroxy-vitamin D helps in maintaining normal epithelium, proliferation and growth and prevents colon ca…	Cross HS, Peterlik M, Reddy GS, Schuster I. (1997). The Journal of Steroid Biochemistry and Molecular Biology 62: 21-8, PMID: 15208365, PMID: 15208365, PMID: 11158062.
25HVITD3tc	transport of 25-Hydroxyvitamin D3 into the intestine for absorption and into the renal cells for hydroxylation into active form of vitamin D	25hvitd3[u] -> 25hvitd3[c]	14473.1 and 14725.1 and 65969.1	0	0	1000	4		'DBP has higher affinity for 25(OH)D than for D3 (G.F.M. Ball (2006) Vitamins their role in the human body, Blackwell publishing, chapter 8, page 195-196). 25(OH) D binds DBP and is then recruited by magalin and cubilin for further hydroxylation in kidney and cellular uptake in intestine (PMID: 15951480).'	PMID: 19646505, PMID: 15951480, PMID: 12401836
2HCO3_NAt	bicarbonate transport (Na/HCO3 1:2 cotransport)	2 hco3[e] + na1[e] <=> 2 hco3[c] + na1[c]	232156.3 or 54403.1 or 232156.2 or 232156.1 or 232156.4	1	-1000	1000	4		'Na/hco3 co-transporter, expressed at the basolateral side, meant for uptake of hco3, expressed highly in the intestine (NBC1).'	PMID: 11875267, PMID: 18077606.
34DHPHELAT1tc	transport of 3,4-Dihydroxy-L-phenylalanine by LAT1 in association with 4F2hc, across the apical surface of the memebranes.	34dhphe[u] + leu_L[c] -> 34dhphe[c] + leu_L[u]	20539.1 and 17254.1	0	0	1000	4		leucine is the only amino acid tested for efflux. Expressed in ovary, placenta, brain, spleen, testis, activated lymphocytes and some tumor cells. Functions as an antiport transport system (DOI 10.1016/j.cell.2009.01.02), requires heterodimerization with glycoprotein CD98 (Pflugers Arch-Eur J Physiol (2000) 440:503-512, DOI 10.1007/s004240000274, PMID: 10958334).'	Hans Gerhard Vogel, Franz J. Hock, Jochen Maas, Dieter Mayer (2006), Drug discovery and evaluation: Safety and pharmacokinetic assays, Springer publication, Chapter II D, page 456, table 3, PMID: 19035290, PMID: 12634921, European Journal of Pharmacology 441 (2002) 127-132. Am J Physiol Cell Physiol 281:C1077-C1093, 2001. Amino Acids (2005) 29: 229?233 DOI 10.1007/s00726-005-0221-x. PMID: 11901210
34DHPHEt	3,4-Dihydroxy-L-phenylalanine transport	34dhphe[e] <=> 34dhphe[c]	72472.1	1	-1000	1000	3		TATA1 expressed at the basolateral surface, carries out uniport transport. '	PMID: 18195088.
3AIB_Dtm	transport of 3aib D into mitochondria	3aib_D[c] <=> 3aib_D[m]		1	-1000	1000	1			no transporter could be identified, so diffusion is assumed.
3HCO3_NAt	3HCO3 NAt	3 hco3[e] + na1[e] <=> 3 hco3[c] + na1[c]		1	-1000	1000	4		'Na/hco3 co-transporter, expressed at the basolateral side, meant for uptake of hco3, expressed highly in the intestine (NBC1).'	PMID: 11875267, PMID: 18077606.
3SALAOX	cysteinesulfinic acid oxidase	2 h[c] + o2[c] + 2 3sala[c] -> 2 Lcyst[c]		0	0	1000	4		52% of dietary methionine is metabolized by the gut. Intestine has the enzymatic capacity for 1) transmethylation and trans-sulfuration of methionine, 2) oxidation of cysteine and 3) glutathione synthesis.'	PMID: 15987836, Sareen S. Gropper, jack L. Smith, James L. Groff (2009) Wadaworth cengage learning, Advanced nutrition and human metabolism, 5th edition, page 196.
3SALATAi	3-sulfino-alanine transaminase (irreversible)	h[c] + 3sala[c] + akg[c] -> glu_L[c] + 3snpyr[c]	14718.1	0	0	1000	4		52% of dietary methionine is metabolized by the gut. Intestine has the enzymatic capacity for 1) transmethylation and trans-sulfuration of methionine, 2) oxidation of cysteine and 3) glutathione synthesis.'	PMID: 15987836, Sareen S. Gropper, jack L. Smith, James L. Groff (2009) Wadaworth cengage learning, Advanced nutrition and human metabolism, 5th edition, page 196.
3SPYRSP	3-sulfinopyruvate hydrolase (spotaneous reaction)	h2o[c] + 3snpyr[c] -> h[c] + pyr[c] + so3[c]		0	0	1000	4		52% of dietary methionine is metabolized by the gut. Intestine has the enzymatic capacity for 1) transmethylation and trans-sulfuration of methionine, 2) oxidation of cysteine and 3) glutathione synthesis.'	PMID: 15987836, Sareen S. Gropper, jack L. Smith, James L. Groff (2009) Wadaworth cengage learning, Advanced nutrition and human metabolism, 5th edition, page 196.
4ABUTtcn	transport of GABA	4abut[c] -> 4abut[n]		0	0	1000	1		'added during gap-filling, required for GABA role in cell proliferation.'	Jane D. Carver, W. Allan Walkera , The Journal of Nutritional Biochemistry, Volume 6, Issue 2, February 1995, Pages 58–72.
4ABUTtm	4-aminobutanoate mitochondrial transport via diffusion	4abut[c] <=> 4abut[m]		1	-1000	1000	2		''	Jane D. Carver, W. Allan Walkera , The Journal of Nutritional Biochemistry, Volume 6, Issue 2, February 1995, Pages 58–72.
4HPROLTASCT1	exit of hydroxy-prloine across the basolateral surface of enterocytes	na1[e] + ala_L[e] + 4hpro_LT[c] -> na1[c] + ala_L[c] + 4hpro_LT[e]	55963.1	0	0	1000	2		ASCT1 helps in absorption of hydroxy-proline by aiding in its exit from the enterocytes into the blood stream. The ASCT1 transport system operates as an obligatory amino acid exchanger, Na+ dependant manner. Alanine is the preferred substrate.'	PMID: 14502423, PMID: 17475673.
4OHPROIMINOtc	transport of L-OH-Proline by the apical IMINO amino acid transporters in kidney and intestine	4hpro_LT[u] + 2 na1[u] + cl[u] -> 2 na1[c] + 4hpro_LT[c] + cl[c]	102680.1 and 57394.1	0	0	1000	4		IMINO transporter is suggested to be a candidate for iminoglycinuria (PMID: 16052352). Associated with collectrin in kidney.'	PMID: 19657969, PMID: 15632147, PMID: 18195088, PMID: 18400692, PMID:19184091
5AOPtm	5-Aminolevulinate mitochondrial transport	5aop[c] <=> 5aop[m]		1	-1000	1000	4		'synthesis of heme in the enterocyte.'	PMID: 16865768, PMID: 6806320,
5MTHFt2lu	5-methyltetrahydrofolate transport via anion exchange	5mthf[u] + oh1[c] <=> 5mthf[c] + oh1[u]	20509.1	1	-1000	1000	4		'uptake of methyl-tetrahydrofolate by anion exchange.'	Sareen S. Gropper, Jack L. Smith, James L. Groff (2009) Advanced nutrition and human metabolism, Wadsworth cengage learning, 5th edition, page 350.
5MTHFtc	transport of 5-Methyltetrahydrofolate by folate receptor protein	5mthf[u] -> 5mthf[c]	14275.1 or 14276.1	0	0	1000	4		'the folate receptor is encoded by atleast 3 genes, most tissues expressing the alpha form. The folate receptor like protein mediates unidirectional flux following internalization of the folate-receptor complex. (Janos Zempleni, Robert B. Rucker, Donald B. McCormick, John W. Suttie (2007) Handbook of vitamins, CRC press, chapter 12, page 390-391)'	Janos Zempleni, Robert B. Rucker, Donald B. McCormick, John W. Suttie (2007) Handbook of vitamins, CRC press, chapter 12, page 390-391, Sareen S. Gropper, Jack L. Smith, James L. Groff (2009) Advanced nutrition and human metabolism, Wadsworth cengage learning, 5th edition, page 349-351, G.F.M. Ball (2006) Vitamins their role in the human body, Blackwell publishing, chapter 17, page 351-356
ABTArm	4-aminobutyrate transaminase, reversible (mitochondrial)	4abut[m] + akg[m] <=> glu_L[m] + sucsal[m]	268860.1 or 268860.2	1	-1000	1000	4	EC-2.6.1.19	endothelial cells contain diamine oxidase that clears the putrescine, degradation via GABA and then succinate. in the lumen, putrescine can also be metabolized and serve as a rapid source of energy.'	PMID: 11399404, PMID: 9505881.
ABUTD	Aminobutyraldehyde dehydrogenase	h2o[c] + 4abutn[c] + nad[c] -> 2 h[c] + 4abut[c] + nadh[c]	56752.1	0	0	1000	4	EC-1.2.1.19	putrescine can give rise to GABA that can either further utilized by the epithelial cells for maintenance or released into the blood stream for uptake by other cells. endothelial cells contain diamine oxidase that clears the putrescine, degradation via GABA and then succinate. in the lumen, putrescine can also be metabolized and serve as a rapid source of energy.'	PMID: 15221502, Larqué E, Sabater-Molina M, Zamora S. (2007). Nutrition 23: 87-95. PMID: 11399404, PMID: 9505881.
ACACT1	Acetyl CoA C acetyltransferase	2 accoa[c] <=> aacoa[c] + coa[c]	224530	1	-1000	1000	4	EC-2.3.1.9	thiolase and HMG CoA synthase are reversible reactions (David L. Nelson & Michael M. Cox (2000) Lehninger principles of Biochemsitry, 3rd edition Worth publication chapter 21 page 799-804). Enterocytes stand next to liver in endogenous cholesterol synthesis. In rats they provide 25% of body's cholesterol. The crypt epithelial cells synthesize maximum cholesterol when compared to other parts of th…	Davidson, N. O., Magun, A. M. and Glickman, R. M. 2011. Enterocyte Lipid Absorption and Secretion. Comprehensive Physiology. 505?526, PMID: 17015489, PMID: 18216769, PMID: 6833883, PMID: 11229876.
ACITL	ATP-Citrate lyase	coa[c] + atp[c] + cit[c] -> accoa[c] + adp[c] + pi[c] + oaa[c]	104112.1 or 104112.2	0	0	1000	4		ATP citrate lyase provides acetyl CoA for cholesterol and fatty acid synthesis. Expression of this enzyme has been confirmed in mice small intestine epithelial cell. Lipogenesis is not included but evidence exists of the process occurring in rabbit enterocytes (PMID: 9467872).'	PMID: 18388184
ACONT	aconitase	cit[c] <=> icit[c]	64602.1 or 11428.1	1	-1000	1000	4	EC-4.2.1.3	''	PMID: 12087111, PMID: 12119542, PMCID: PMC2323910.
ACONTm	Aconitate hydratase	cit[m] <=> icit[m]	11429.1	1	-1000	1000	4	EC-4.2.1.3	''	PMID: 14285489, PMID: 20503434.
ACP1_FMN	acid phosphatase (FMN)	h2o[c] + fmn[c] -> pi[c] + ribflv[c]	11431.1 or 11431.2 or 11431.3	0	0	1000	2		'FMN and FAD needs to be converted to riboflavin again within the enterocyte for transport into the portal blood.'	G.F.M. Ball (2006) Vitamins their role in the human body, Blackwell publishing, chapter 12, page 292.
ADA	Adenosine deaminase	h[c] + h2o[c] + adn[c] -> ins[c] + nh4[c]	11486.1	0	0	1000	4	EC-3.5.4.4	'purine catabolism to uric acid.'	PMID: 14007338, PMID: 9527969.
ADK1	adenylate kinase	atp[c] + amp[c] <=> 2 adp[c]	78801.1 or 11636.1 or 229949.1 or 229949.2	1	-1000	1000	4	EC-2.7.4.3	''	PMID: 14285489, PMID: 20503434.
ADK3	adentylate kinase (GTP)	amp[c] + gtp[c] <=> adp[c] + gdp[c]	229949.1 or 229949.2	1	-1000	1000	4		''	PMID: 14285489, PMID: 20503434.
ADMDC	adenosylmethionine decarboxylase	h[c] + amet[c] -> ametam[c] + co2[c]	11702.1	0	0	1000	4	EC-4.1.1.50	'polyamines undergo interconversion, to spermine and spermidine. These polyamines then help in cell proliferation. Further they can also appear in the blood stream for uptake by other cells like hepatocytes.'	Larqué E, Sabater-Molina M, Zamora S. (2007). Nutrition 23: 87-95, PMID: 11564949.
ADNK1	adenosine kinase	atp[c] + adn[c] -> h[c] + adp[c] + amp[c]	11534.1 or 11534.2	0	0	1000	4	EC-2.7.1.20	''	PMID: 16816105, PMID: 17403938.
ADNK3	adenosine kinase	adn[c] + gtp[c] -> h[c] + amp[c] + gdp[c]		0	0	1000	4		''	PMID: 16816105, PMID: 17403938.
ADNK4	adenosine kinase	adn[c] + dgtp[c] -> h[c] + amp[c] + dgdp[c]		0	0	1000	4		''	PMID: 16816105, PMID: 17403938.
ADNt	adenosine facilated transport in cytosol	adn[e] <=> adn[c]	13340.1 or 63959.1	1	-1000	1000	2			PMID: 17403938.
ADNt4lu	adenosine transport (Na/Adn cotransport)	na1[u] + adn[u] -> na1[c] + adn[c]	434203.1 or 434203.2 or 114304.1	0	0	1000	4		'nucleosides and nucleobases are transported across cell membranes by passive, reversible, facilitated diffusion process. Enterocytes also possess, Na+ dependant active transport system (PMID: 7931703).'	PMID: 8283303, PMID: 7931703.
ADNt5lu	adenosine transport (1:2 Na/Adn cotransport)	2 na1[u] + adn[u] -> 2 na1[c] + adn[c]	114304	0	0	1000	4		'nucleosides and nucleobases are transported across cell membranes by passive, reversible, facilitated diffusion process. Enterocytes also possess, Na+ dependant active transport system (PMID: 7931703).'	PMID: 8283303, PMID: 7931703.
ADNtlu	adenosine facilated transport in cytosol	adn[u] <=> adn[c]		1	-1000	1000	4		'nucleosides and nucleobases are transported across cell membranes by passive, reversible, facilitated diffusion process. Enterocytes also possess, Na+ dependant active transport system (PMID: 7931703).'	PMID: 8283303, PMID: 7931703.
ADPRDP	ADPribose diphosphatase	h2o[c] + adprib[c] -> 2 h[c] + amp[c] + r5p[c]	53893.1	0	0	1000	4	EC-3.6.1.13	''	PMID: 18475613, PMID: 16530527, PMID: 19358471, PMID: 19627270, PMID: 16120316, PMID: 2358983.
ADPT	adenine phosphoribosyltransferase	ade[c] + prpp[c] -> amp[c] + ppi[c]	11821.1	0	0	1000	4	EC-2.4.2.7	'salvage pathway operating in enterocytes.'	PMID: 9527969
ADSL1	adenylosuccinate lyase	dcamp[c] -> amp[c] + fum[c]	11564.1 or 11564.2	0	0	1000	4	EC-4.3.2.2	'denovo pathway for purine biosynthesis.'	PMID: 9527969, PMID: 10900556.
ADSL2	adenylosuccinate lyase	25aics[c] -> fum[c] + aicar[c]	11564.1 or 11564.2	0	0	1000	4	EC-4.3.2.2	'denovo pathway for purine biosynthesis.'	PMID: 9527969, PMID: 10900556.
ADSS	adenylosuccinate synthase	gtp[c] + asp_L[c] + imp[c] -> 2 h[c] + pi[c] + gdp[c] + dcamp[c]	11566.1 or 11565.1 or 11565.2	0	0	1000	4	EC-6.3.4.4	'denovo pathway for purine biosynthesis.'	PMID: 9527969, PMID: 10900556.
AGPAT1	1-acylglycerol-3-phosphate O-acyltransferase 1	lnlccoa[c] + alpa_c16[c] -> coa[c] + pa_lnlc_mmu[c]	67512.1 or 102247.1 or 68262.1 or 28169.2 or 28169.1 or 52123.1 or 55979.1	0	0	1000	4	EC-2.3.1.51	'synthesis of TAG from glycerol in small intestine.'	Sareen S. Gropper, jack L. Smith, James L. Groff (2009) Wadaworth cengage learning, Advanced nutrition and human metabolism, 5th edition, page 142-148.
AGPAT2	1-acylglycerol-3-phosphate O-acyltransferase 1	lnlncacoa[c] + alpa_c16[c] -> coa[c] + pa_lnlnca_mmu[c]	(67512.1) or (102247.1) or (68262.1) or (28169.2) or (28169.1) or (52123.1) or (55979.1)	0	0	1000	4	EC-2.3.1.51	'synthesis of TAG from glycerol in small intestine.'	Sareen S. Gropper, jack L. Smith, James L. Groff (2009) Wadaworth cengage learning, Advanced nutrition and human metabolism, 5th edition, page 142-148.
AGPAT3	1-acylglycerol-3-phosphate O-acyltransferase 1	stcoa[c] + alpa_c16[c] -> coa[c] + pa_ocdca_mmu[c]	(67512.1) or (102247.1) or (68262.1) or (28169.2) or (28169.1) or (52123.1) or (55979.1)	0	0	1000	4	EC-2.3.1.51	'synthesis of TAG from glycerol in small intestine.'	Sareen S. Gropper, jack L. Smith, James L. Groff (2009) Wadaworth cengage learning, Advanced nutrition and human metabolism, 5th edition, page 142-148.
AGPAT4	1-acylglycerol-3-phosphate O-acyltransferase 1	odecoa[c] + alpa_c16[c] -> coa[c] + pa_ocdcea_mmu[c]	(67512.1) or (102247.1) or (68262.1) or (28169.2) or (28169.1) or (52123.1) or (55979.1)	0	0	1000	4	EC-2.3.1.51	'synthesis of TAG from glycerol in small intestine.'	Sareen S. Gropper, jack L. Smith, James L. Groff (2009) Wadaworth cengage learning, Advanced nutrition and human metabolism, 5th edition, page 142-148.
AGPAT5	1-acylglycerol-3-phosphate O-acyltransferase 1	pmtcoa[c] + alpa_c16[c] -> coa[c] + pa_hdca_mmu[c]	(67512.1) or (102247.1) or (68262.1) or (28169.2) or (28169.1) or (52123.1) or (55979.1)	0	0	1000	4	EC-2.3.1.51	'synthesis of TAG from glycerol in small intestine.'	Sareen S. Gropper, jack L. Smith, James L. Groff (2009) Wadaworth cengage learning, Advanced nutrition and human metabolism, 5th edition, page 142-148.
AGPAT6	1-acylglycerol-3-phosphate O-acyltransferase 1	tdcoa[c] + alpa_c16[c] -> coa[c] + pa_ttdca_mmu[c]	(67512.1) or (102247.1) or (68262.1) or (28169.2) or (28169.1) or (52123.1) or (55979.1)	0	0	1000	4	EC-2.3.1.51	'synthesis of TAG from glycerol in small intestine.'	Sareen S. Gropper, jack L. Smith, James L. Groff (2009) Wadaworth cengage learning, Advanced nutrition and human metabolism, 5th edition, page 142-148.
AHC	adenosylhomocysteinase	h2o[c] + ahcys[c] <=> adn[c] + hcys_L[c]	269378.1 or 229709.2 or 229709.1	1	-1000	1000	2	EC-3.3.1.1	52% of dietary methionine is metabolized by the gut. Intestine has the enzymatic capacity for 1) transmethylation and trans-sulfuration of methionine, 2) oxidation of cysteine and 3) glutathione synthesis.'	PMID: 15987836, Sareen S. Gropper, jack L. Smith, James L. Groff (2009) Wadaworth cengage learning, Advanced nutrition and human metabolism, 5th edition, page 196.
AHCYStd	diffusion of S-Adenosyl-L-homocysteine	ahcys[m] <=> ahcys[c]		1	-1000	1000	4		''	PMID: 8283303.
AICART	phosphoribosylaminoimidazolecarboxamide formyltransferase	aicar[c] + 10fthf[c] <=> fprica[c] + thf[c]	108147	1	-1000	1000	4	EC-2.1.2.3	'denovo pathway for purine biosynthesis.'	PMID: 9527969, PMID: 10900556.
AIRCr	phosphoribosylaminoimidazole carboxylase	co2[c] + air[c] <=> h[c] + 5aizc[c]	67054.1	1	-1000	1000	2	EC-4.1.1.21	'denovo pathway for purine biosynthesis.'	PMID: 9527969, PMID: 10900556.
AKGDm	2-oxoglutarate dehydrogenase	akg[m] + coa[m] + nad[m] -> co2[m] + nadh[m] + succoa[m]	(18293.2 and 13382.1 and 27402.1 and 78920.1) or (18293.1 and 13382.1 and 27402.1 and 78920.1)	0	0	1000	3	EC-1.2.4.2	''	PMID: 11458019, Sareen S. Gropper, jack L. Smith, James L. Groff (2009) Wadaworth cengage learning, Advanced nutrition and human metabolism, 5th edition, page 194-196
AKGMALtm	alpha-ketoglutarate/malate transporter	akg[m] + mal_L[c] <=> akg[c] + mal_L[m]	67863.1	1	-1000	1000	1		''
ALAALACNc		h2o[c] + alaala[c] <=> 2 ala_L[c]	338403.1 or 66054.1	1	-1000	1000	4	3.4.13.20 or 3.4.13.18	Dipeptides and tripeptides enter the brush border of the intestinal mucosal cells, where they are hydrolyzed to free amino acids, which are then transported into hepatic portal vein. Peptides entering by transcellular or paracellular mechanisms elicit allergic reactions to food (Robert K. Murray, David A. Bender, Kathleen M. Botham, Peter J. kennelly, Victor W. Rodwell, P. Anthony Weil (2009) 28t…	PMID: 6993048, PMCID: PMC1412501, PMID: 4919261, PMID: 20178671, PMID: 12473676
ALAALAPEPT1tc	transport of Alanylalanine by the apical PEPT1 amino acid transporters across the brush border cells of the enterocytes of the intestine and renal cells	alaala[u] + h[u] -> h[c] + alaala[c]	56643.1	0	0	1000	4		'PEPT1 appears to transport all di- and tri- peptides across the brush border of the intestinal cells (Sareen S. Gropper, Jack L. Smith, James L. Groff (2009) Advanced nutrition and human metabolism, Wadsworth cengage learning, 5th edition, page 193). PEPT1 is expressed highly in intestinal cells where as PEPT2 is localized to renal cells (PMID: 10330047).'	PMID: 7858848, PMID: 14965252, PMID: 14977407, PMID: 10330047
ALAASNNalu	L-alanine/L-asparagine Na-dependent exchange (Ala-L in)	na1[u] + ala_L[u] + asn_L[c] -> na1[c] + ala_L[c] + asn_L[u]	20514.1	0	0	1000	4		''
ALAATB0tc	transport of L-Alanine into the intestinal cells by ATB0 transporter	2 na1[u] + cl[u] + ala_L[u] -> 2 na1[c] + ala_L[c] + cl[c]	56774.1	0	0	1000	4		ATB0 is both sodium and chloride coupled, with reaction stoichiometry 2Na+:1cl:1amino acid. The transporter is located in the intestine, has a broad substrate specificity (both neutral and cationic amino acids), but is not involved in the transport of aspartate, glutamate and proline (PMID:18195088).'	PMID:18195088
ALACYSNaEx	L-alanine/L-cysteine Na-dependent exchange (Ala-L in)	na1[e] + ala_L[e] + cys_L[c] -> na1[c] + ala_L[c] + cys_L[e]	55963.1 or 20514.1	0	0	1000	3		ASCT-1 transport system operates at the basolateral surface, acts as an amino acid exchanger. Preferred substrates are small neutral amino acids, however shown to have transport proline and hydroxy-proline. At acidic ph also transports aspartate and glutamate. the ASCT-1 operates in a similar mechanism as ASCT-2.'	PMID: 14502423, PMID: 11824937, Kim E. Barrett, Mark Donowitz (2001) Gastrointestinal transport: Molecular physiology, Academic press, A harcourt science and technology company, chapter 10, pages 389-391.
ALACYSNlu	L-alanine/L-cysteine Na-dependent exchange (Ala-L in)	na1[u] + ala_L[u] + cys_L[c] -> na1[c] + ala_L[c] + cys_L[u]		0	0	1000	4		system ASCT2 located on the apical side, acts in a Na+ dependant manner, however no net gain of Na+. Antiport mechanism of transport. Also transports gly, leu, met and glu that are not mentioned in Recon 1 version.'	PMID: 18195088, Sareen S. Gropper, jack L. Smith, James L. Groff (2009) Wadaworth cengage learning, Advanced nutrition and human metabolism, 5th edition, page 192
ALADGLNexR	L-alanine/glutamine reversible exchange	ala_D[e] + gln_L[c] <=> ala_D[c] + gln_L[e]	53896.1 and 17254.1	1	-1000	1000	4		'located on the basolateral side, operates as an exchanger.'	J.P.F DMello (2003) Amino acids in animal nutrition, 2nd edition, CABI publishing, chapter 3, page 61, Figure 3.2 & table 3.6.
ALADGLYexR	D-alanine/glycine reversible exchange	ala_D[e] + gly[c] <=> ala_D[c] + gly[e]	53896.1 and 17254.1	1	-1000	1000	4		'located on the basolateral side, operates as an exchanger.'	J.P.F DMello (2003) Amino acids in animal nutrition, 2nd edition, CABI publishing, chapter 3, page 61, Figure 3.2 & table 3.6.
ALADPATtc	transport of D-Alanine by the apical PAT2 or PAT1 amino acid transporters in kidney and intestine	h[u] + ala_D[u] -> h[c] + ala_D[c]	215335	0	0	1000	4		PAT2 is strongly expressed in heart and lung and more weakly in kidney and muscle (PMID:18400692). PAT2 does not strongly discriminate between L and D isomers (PMID: 18400692). PAT1 proton-amino acid co-transporter with 1:1 stoichiometry, does not discriminate between L and D isomers, located on the apical membrane of kidney and intestine (PMID: 18400692, PMID: 18195088).'	PMID:18195088, PMID:18400692, PMID: 15345686, PMID: 17123464, PMCID: PMC34647
ALA-DTDe	exit of D-alanine from the enterocytes	ala_D[c] -> ala_D[e]		0	0	1000	1		'no specific transporter for exit of D-alanine could be found, so diffusion mechanism is assumed.'	no specific transporter for exit of D-alanine could be found, so diffusion mechanism is assumed.
ALAGLNexR	L-alanine/glutamine reversible exchange	ala_L[e] + gln_L[c] <=> ala_L[c] + gln_L[e]	17254.1 and 53896.1	1	-1000	1000	4		'located on the basolateral side, operates as an exchanger.'	J.P.F DMello (2003) Amino acids in animal nutrition, 2nd edition, CABI publishing, chapter 3, page 61, Figure 3.2 & table 3.6.
ALAGLNNlu	L-alanine/L-glutamine Na-dependent exchange (Ala-L in)	na1[u] + ala_L[u] + gln_L[c] -> na1[c] + ala_L[c] + gln_L[u]	20514.1	0	0	1000	4		system ASCT2 located on the apical side, acts in a Na+ dependant manner, however no net gain of Na+. Antiport mechanism of transport. Also transports gly, leu, met and glu that are not mentioned in Recon 1 version.'	PMID: 18195088, Sareen S. Gropper, jack L. Smith, James L. Groff (2009) Wadaworth cengage learning, Advanced nutrition and human metabolism, 5th edition, page 192
ALAGLYexR	L-alanine/glycine reversible exchange	ala_L[e] + gly[c] <=> ala_L[c] + gly[e]	53896.1 and 17254.1	1	-1000	1000	4		'located on the basolateral side, operates as an exchanger.'	J.P.F DMello (2003) Amino acids in animal nutrition, 2nd edition, CABI publishing, chapter 3, page 61, Figure 3.2 & table 3.6.
ALAILELAT2tc	transport of L-Alanine into the cell and efflux of L-Isoleucine out of the cell by LAT2 on the basolateral surfaces of kidney and intestine.	ala_L[e] + ile_L[c] -> ala_L[c] + ile_L[e]	50934.1 and 17254.1	0	0	1000	4		higher affinity for small neutral amino acids that LAT1, functions as exchanger (antiport system), at the basolateral surface of membranes in transporting epithelia. Localized in the proximal tubule of kidney, small intestine. Lesser expression in ovary, placenta and brain. Heterodimerization with CD-98 for trafficking of the complex to the membrane. (Pflugers Arch-Eur J Physiol (2000) 440:503-51…	Pflugers Arch-Eur J Physiol (2000) 440:503-512 DOI 10.1007/s00420000274, PMID: 10574970, J Am Soc Nephrol 14: 837?847, 200, Pflugers Arch-Eur J Physiol (2003) 445:529-533 DOI 10.1007/s00424-002-0973-z, PMID: 18195088, Am J Physiol (2001) 281:C1077-C1093.
ALALPATtc	transport of L-Alanine by the apical PAT2 or PAT1 amino acid transporters in kidney and intestine	h[u] + ala_L[u] -> h[c] + ala_L[c]	215335	0	0	1000	4		PAT2 is strongly expressed in heart and lung and more weakly in kidney and muscle (PMID:18400692). PAT2 does not strongly discriminate between L and D isomers (PMID: 18400692). PAT1 proton-amino acid co-transporter with 1:1 stoichiometry, does not discriminate between L and D isomers, located on the apical membrane of kidney and intestine (PMID: 18400692, PMID: 18195088).'	PMID:18195088, PMID:18400692, PMID: 17123464, PMCID: PMC34647, PMID: 15345686
ALAPHELAT2tc	transport of L-Alanine into the cell and efflux of L-Phenylalanine out of the cell by LAT2 on the basolateral surfaces of kidney and intestine.	ala_L[e] + phe_L[c] -> ala_L[c] + phe_L[e]	50934.1 and 17254.1	0	0	1000	4		higher affinity for small neutral amino acids that LAT1, functions as exchanger (antiport system), at the basolateral surface of membranes in transporting epithelia. Localized in the proximal tubule of kidney, small intestine. Lesser expression in ovary, placenta and brain. Heterodimerization with CD-98 for trafficking of the complex to the membrane. (Pflugers Arch-Eur J Physiol (2000) 440:503-51…	Pflugers Arch-Eur J Physiol (2000) 440:503-512 DOI 10.1007/s00420000274, PMID: 10574970, J Am Soc Nephrol 14: 837?847, 200, Pflugers Arch-Eur J Physiol (2003) 445:529-533 DOI 10.1007/s00424-002-0973-z, PMID: 18195088, Am J Physiol (2001) 281:C1077-C1093.
ALASERNaEx	L-alanine/L-serine Na-dependent exchange (Ala-L in)	na1[e] + ala_L[e] + ser_L[c] -> na1[c] + ala_L[c] + ser_L[e]	55963.1 or 20514.1	0	0	1000	3		ASCT-1 transport system operates at the basolateral surface, acts as an amino acid exchanger. Preferred substrates are small neutral amino acids, however shown to have transport proline and hydroxy-proline. At acidic ph also transports aspartate and glutamate. the ASCT-1 operates in a similar mechanism as ASCT-2.'	PMID: 14502423, PMID: 11824937, Kim E. Barrett, Mark Donowitz (2001) Gastrointestinal transport: Molecular physiology, Academic press, A harcourt science and technology company, chapter 10, pages 389-391.
ALASERNlu	L-alanine/L-serine Na-dependent exchange (Ala-L in)	na1[u] + ala_L[u] + ser_L[c] -> na1[c] + ala_L[c] + ser_L[u]		0	0	1000	4		system ASCT2 located on the apical side, acts in a Na+ dependant manner, however no net gain of Na+. Antiport mechanism of transport. Also transports gly, leu, met and glu that are not mentioned in Recon 1 version.'	PMID: 18195088, Sareen S. Gropper, jack L. Smith, James L. Groff (2009) Wadaworth cengage learning, Advanced nutrition and human metabolism, 5th edition, page 192
ALASm	5-aminolevulinate synthase	succoa[m] + h[m] + gly[m] -> 5aop[m] + coa[m] + co2[m]	11656.1 or 26912.1 or 11655.2 or 11655.1	0	0	1000	4	EC-2.3.1.37	'synthesis of heme in the enterocyte.'	PMID: 16865768, PMID: 6806320,
ALAt4	Alanine-Sodium symporter	na1[e] + ala_L[e] -> na1[c] + ala_L[c]	67760.1 or 11988.1 or 56774.1 or 11987.1 or 105727.1 or 69354.1 or 11989.1	0	0	1000	2		system A transports short chain neutral amino acids. Prefers alanine, located on the basolateral surface, activated upon amino acid depletion. Na+ dependant, carries amino acids into the enterocytes from the extracellular fluid.'	PMID: 17237199, PMID: 19015196, PMID: 18195088, Sareen S. Gropper, jack L. Smith, James L. Groff (2009) Wadaworth cengage learning, Advanced nutrition and human metabolism, 5th edition, page 194
ALAt4lu	transport of L-Alanine by the apical neutral amino acid transporters in kidney and intestine	na1[u] + ala_L[u] -> na1[c] + ala_L[c]	74338.1 and (57394.1 or 70008.1)	0	0	1000	4	3.4.17.23	'transports all the neutral amino acids with preference for methionine, leucine and valine. Reaction stoichiometry is 1:1. Requires heterodimerization with collectrin protein for increased affinity. Found in kidney and intestine, however also reported to be expressed in skin. Requires association with ACE2 for expression in intestine but with collectrin for expression in kidney.'	PMID: 19472175, PMID: 15804236, PMID: 18400692
ALATA_L	L-alanine transaminase	akg[c] + ala_L[c] <=> glu_L[c] + pyr[c]	76282.1 or 108682.1	1	-1000	1000	4	EC-2.6.1.2	''	PMID: 11458019, Sareen S. Gropper, jack L. Smith, James L. Groff (2009) Wadaworth cengage learning, Advanced nutrition and human metabolism, 5th edition, page 194-196
ALATHRNaEx	L-alanine/L-threonine Na-dependent exchange (Ala-L in)	na1[e] + ala_L[e] + thr_L[c] -> na1[c] + ala_L[c] + thr_L[e]	55963.1 or 20514.1	0	0	1000	3		ASCT-1 transport system operates at the basolateral surface, acts as an amino acid exchanger. Preferred substrates are small neutral amino acids, however shown to have transport proline and hydroxy-proline. At acidic ph also transports aspartate and glutamate. the ASCT-1 operates in a similar mechanism as ASCT-2.'	PMID: 14502423, PMID: 11824937, Kim E. Barrett, Mark Donowitz (2001) Gastrointestinal transport: Molecular physiology, Academic press, A harcourt science and technology company, chapter 10, pages 389-391.
ALATHRNlu	L-alanine/L-threonine Na-dependent exchange (Ala-L in)	na1[u] + ala_L[u] + thr_L[c] -> na1[c] + ala_L[c] + thr_L[u]		0	0	1000	4		system ASCT2 located on the apical side, acts in a Na+ dependant manner, however no net gain of Na+. Antiport mechanism of transport. Also transports gly, leu, met and glu that are not mentioned in Recon 1 version.'	PMID: 18195088, Sareen S. Gropper, jack L. Smith, James L. Groff (2009) Wadaworth cengage learning, Advanced nutrition and human metabolism, 5th edition, page 192
ALAyLATtc	transport of L-Alanine by y+LAT1 or y+LAT2 transporters in small intestine and kidney	na1[e] + ala_L[e] + arg_L[c] -> na1[c] + ala_L[c] + arg_L[e]	(20540.1 or 330836.1) and 17254.1	0	0	1000	4		y+LAT1 and y+LAT2 transporters requires CD98 for sequesterization to the plasma membrane. Acts as an amino acid exchanger, with influx of neutral amino acids and efflux of cationic amino acid, requires Na+ for optimal activity. Can also operate with H+ in absence of Na+ (PMID: 11546643).'	PMID: 11546643, PMID:18195088
ALAyLATthc	transport of Alanine by y+LAT1 or y+LAT2 with co-transporter of h in small intestine and kidney	ala_L[e] + arg_L[c] + h[e] -> h[c] + ala_L[c] + arg_L[e]	(20540.1 or 330836.1) and 17254.1	0	0	1000	4		y+LAT1 and y+LAT2 transporters requires CD98 for sequesterization to the plasma membrane. Acts as an amino acid exchanger, with influx of neutral amino acids and efflux of cationic amino acid, requires Na+ for optimal activity. Can also operate with H+ in absence of Na+ (PMID: 11546643).'	PMID: 11546643, PMID:18195088
ALINOFABPpmtc	uptake of alpha-Linolenic acid by the enterocytes	lnlnca[u] -> lnlnca[c]	14719.1 or 12491.1	0	0	1000	4		GOT2 encodes FABPpm that may either act alone or in co-ordination with CD36, for the uptake of long chain fatty acids (exhibits a selective preference for long chain PUFA and essential fatty acids over non-essential fatty acids). The fatty acids alternatively can undergo passive diffusion. once inside the cell, they bind to the cytoplasmic fatty acid binding protein (FABPc) and thereby undergo ac…	PMID: 20086080, PMID: 10617989, PMID: 8717442, Progress in Lipid Research Volume 48, Issue 2, March 2009, Pages 101-115
ALINOtc	uptake of alpha-Linolenic acid by the enterocytes	coa[c] + atp[c] + lnlnca[u] -> amp[c] + ppi[c] + lnlncacoa[c]	26569.1	0	0	1000	3			PMID: 18843142
ALNLNCOACPT1	transport of alpha-linolenyl carnitine into the mitochondrial matrix	crn[c] + lnlncacoa[c] <=> coa[c] + lnlncacrn[c]		1	-1000	1000	4	'2.3.1.21'	'mentioned in recon 1 as LNLNCACPT1'	Biochemica et Biophysica Acta 1486(2000) 1-17, Eur. J. Biochem. 244, 1-14 (1997) FEBS 1997, Biochemica et Biophysica Acta 1546(2001) 21-43.
ALNLNCRNCACT	transport of alpha-linolenyl carnitine into the mitochondrial matrix	lnlncacrn[c] <=> lnlncacrn[m]	57279.1	1	-1000	1000	4		'in recon 1 LNLNCACRNt'	Biochemica et Biophysica Acta 1486(2000) 1-17, Eur. J. Biochem. 244, 1-14 (1997) FEBS 1997, Biochemica et Biophysica Acta 1546(2001) 21-43.
ALNLNCRNCPT2	transport of alpha-linolenyl carnitine into the mitochondrial matrix	coa[m] + lnlncacrn[m] <=> crn[m] + lnlncacoa[m]	12896.1	1	-1000	1000	4	'2.3.1.21'	'mentioned in recon1 as LNLNCACPT2'	Biochemica et Biophysica Acta 1486(2000) 1-17, Eur. J. Biochem. 244, 1-14 (1997) FEBS 1997, Biochemica et Biophysica Acta 1546(2001) 21-43.
ALNMAGHSTDlu	difussion of mono-acyl glycerol accross the brush border membrane	mag_lnlnca[u] -> mag_lnlnca[c]		0	0	1000	2			Sareen S. Gropper, jack L. Smith, James L. Groff (2009) Wadaworth cengage learning, Advanced nutrition and human metabolism, 5th edition, page 142-144.
ALPS2lu	lipase	h2o[u] + dag_lnlnca[u] -> h[u] + lnlnca[u] + mag_lnlnca[u]	69060.1	0	0	1000	2	EC-3.1.1.3	co-lipase has been shown to associate strongly with pancreatic lipase, acting like an anchor for linking the enzyme to the bile salt stabilized micelles. Pancreatic lipase is released into the duodenal lumen from the pancreatic acinar cells. '	PMID: 20193096, Sareen S. Gropper, jack L. Smith, James L. Groff (2009) Wadaworth cengage learning, Advanced nutrition and human metabolism, 5th edition, page 140-142.
ALPS3lu	lipase	h2o[u] + mag_lnlnca[u] -> h[u] + lnlnca[u] + glyc[u]	23945.1	0	0	1000	2	EC-3.1.1.23	''	Sareen S. Gropper, jack L. Smith, James L. Groff (2009) Wadaworth cengage learning, Advanced nutrition and human metabolism, 5th edition, page 142-144.
ALPSlu	lipase	h2o[u] + tag_lnlnca[u] -> h[u] + lnlnca[u] + dag_lnlnca[u]	69060.1	0	0	1000	4	EC-3.1.1.3	co-lipase has been shown to associate strongly with pancreatic lipase, acting like an anchor for linking the enzyme to the bile salt stabilized micelles. Pancreatic lipase is released into the duodenal lumen from the pancreatic acinar cells. Elemental balancing is not maintained, difference in R groups.'	PMID: 20193096, Sareen S. Gropper, jack L. Smith, James L. Groff (2009) Wadaworth cengage learning, Advanced nutrition and human metabolism, 5th edition, page 140-142.
AMETtd	diffusion of S-Adenosyl-L-methionine	amet[c] <=> amet[m]		1	-1000	1000	2		''
AMY1lu	alpha-amylase, extracellular (strch1 -> strch2)	8 h2o[u] + strch1[u] -> 8 glc_D[u] + strch2[u]		0	0	1000	4	EC-3.2.1.1	''	Sareen S. Gropper, jack L. Smith, James L. Groff (2009) Wadaworth cengage learning, Advanced nutrition and human metabolism, 5th edition, page 68-74. PMID: 20522896, William F. Ganong Review of medical physiology 12th edition Lange publication pages 384-393
AMY2lu	alpha-amylase, extracellular (glygn2 -> glygn4)	8 h2o[u] + glygn2[u] -> 8 glc_D[u] + glygn4[u]		0	0	1000	4	EC-3.2.1.1	''	Sareen S. Gropper, jack L. Smith, James L. Groff (2009) Wadaworth cengage learning, Advanced nutrition and human metabolism, 5th edition, page 68-74. PMID: 20522896, William F. Ganong Review of medical physiology 12th edition Lange publication pages 384-393
ARACHFABPpmtc	uptake of arachidonic acid by the enterocytes	arachd[u] -> arachd[c]	14719.1 or 12491.1	0	0	1000	4		GOT2 encodes FABPpm that may either act alone or in co-ordination with CD36, for the uptake of long chain fatty acids (exhibits a selective preference for long chain PUFA and essential fatty acids over non-essential fatty acids). The fatty acids alternatively can undergo passive diffusion. once inside the cell, they bind to the cytoplasmic fatty acid binding protein (FABPc) and thereby undergo ac…	PMID: 20086080, PMID: 10617989, PMID: 8717442, Progress in Lipid Research Volume 48, Issue 2, March 2009, Pages 101-115
ARACHFATPc	uptake of arachidate by the enterocytes	coa[c] + atp[c] + arach[u] -> amp[c] + ppi[c] + arachcoa[c]		0	0	1000	4			'PMID: 10518211, PMID: 20086080, PMID: 12856180, Immun., Endoc. & Metab. Agents in Med. Chem., 2009, 9, 11-17, '
ARCOACPT1	transport of arachidyl CoA into mitochondrial matrix	crn[c] + arachcoa[c] <=> coa[c] + arachcrn[c]		1	-1000	1000	4	'2.3.1.21'		'Biochemica et Biophysica Acta 1486(2000) 1-17, Eur. J. Biochem. 244, 1-14 (1997) FEBS 1997, Biochemica et Biophysica Acta 1546(2001) 21-43.'
ARCRNCACT	transport of arachidyl CoA into mitochondrial matrix	arachcrn[c] <=> arachcrn[m]		1	-1000	1000	4			'Biochemica et Biophysica Acta 1486(2000) 1-17, Eur. J. Biochem. 244, 1-14 (1997) FEBS 1997, Biochemica et Biophysica Acta 1546(2001) 21-43.'
ARCRNCPT2	transport of arachidyl CoA into mitochondrial matrix	coa[m] + arachcrn[m] <=> crn[m] + arachcoa[m]		1	-1000	1000	4	'2.3.1.21'		'Biochemica et Biophysica Acta 1486(2000) 1-17, Eur. J. Biochem. 244, 1-14 (1997) FEBS 1997, Biochemica et Biophysica Acta 1546(2001) 21-43.'
ARGALArBATtc	transport of L-Arginine into the cell in exchange for L-Alanine by b0,+AT transporter at the apical surfaces of the membranes of small intestine and renal cells.	ala_L[c] + arg_L[u] -> ala_L[u] + arg_L[c]	30962.1 and 20532.1	0	0	1000	4		sodium independent antiport transport system, exchanges di-basic amino acids into the cells and neutral amino acids out of the cell. Located on the apical surfaces of transporting epithelia. Cellular localization being small intestine, kidney (proximal tubule), lung, placenta, brain and thymus. Requires the heterodimerization with rBAT glycoprotein. (PMID: 10958334).'	PMID: 10958334, PMID: 19184091, PMID: 18195088, PMID: 11546643
ARGATB0tc	transport of L-Arginine into the intestinal cells by ATB0 transporter	2 na1[u] + cl[u] + arg_L[u] -> 2 na1[c] + cl[c] + arg_L[c]	56774.1	0	0	1000	4		ATB0 is both sodium and chloride coupled, with reaction stoichiometry 2Na+:1cl:1amino acid. The transporter is located in the intestine, has a broad substrate specificity (both neutral and cationic amino acids), but is not involved in the transport of aspartate, glutamate and proline (PMID:18195088).'	PMID:18195088
ARGLEUrBATtc	transport of L-Arginine into the cell in exchange for L-Leucine by b0,+AT transporter at the apical surfaces of the membranes of small intestine and renal cells.	leu_L[c] + arg_L[u] -> leu_L[u] + arg_L[c]	30962.1 and 20532.1	0	0	1000	4		sodium independent antiport transport system, exchanges di-basic amino acids into the cells and neutral amino acids out of the cell. Located on the apical surfaces of transporting epithelia. Cellular localization being small intestine, kidney (proximal tubule), lung, placenta, brain and thymus. Requires the heterodimerization with rBAT glycoprotein. (PMID: 10958334).'	PMID: 10958334, PMID: 19184091, PMID: 18195088, PMID: 11546643
ARGN	arginase	h2o[c] + arg_L[c] -> orn[c] + urea[c]	11846.1	0	0	1000	4	EC-3.5.3.1	'40% of dietary arginine is metabolized by intestinal mucosal cells.'	Sareen S. Gropper, jack L. Smith, James L. Groff (2009) Wadaworth cengage learning, Advanced nutrition and human metabolism, 5th edition, page 196, PMID: 16470022.
ARGNm	arginase (m)	h2o[m] + arg_L[m] -> urea[m] + orn[m]	11847.1	0	0	1000	4	EC-3.5.3.1	'40% of dietary arginine is metabolized by intestinal mucosal cells.'	Sareen S. Gropper, jack L. Smith, James L. Groff (2009) Wadaworth cengage learning, Advanced nutrition and human metabolism, 5th edition, page 196, PMID: 16470022.
ARGSL	argininosuccinate lyase	argsuc[c] <=> fum[c] + arg_L[c]	109900	1	-1000	1000	4	EC-4.3.2.1	Argininosuccinate synthetase appears in the intestine in the developmental period, however disappears in the adults and shifts to the kidney. Argininosuccinate synthase and lyase are regulated by dietary polyamines. Post developmental stage, the shift is towards polyamine metabolism. Small intestine is deeply involved in arginine synthesis until weaning, however, during developmental stages ornit…	PMID: 11399404, PMID: 16168957
ARGSS	argininosuccinate synthase	atp[c] + asp_L[c] + citr_L[c] -> h[c] + amp[c] + ppi[c] + argsuc[c]	11898.1 or 11898.2	0	0	1000	4	EC-6.3.4.5	Argininosuccinate synthetase appears in the intestine in the developmental period, however disappears in the adults and shifts to the kidney. Argininosuccinate synthase and lyase are regulated by dietary polyamines. Post developmental stage, the shift is towards polyamine metabolism. Small intestine is deeply involved in arginine synthesis until weaning, however, during developmental stages ornit…	PMID: 11399404, PMID: 16168957
ARGt5r	L-arginine transport via diffusion	arg_L[e] <=> arg_L[c]	11987.1	1	-1000	1000	2		''	PMID: 14770310, PMID: 12506130, PMID: 17494634,PMID:18195088.
ARGtm	arginine mitochondrial transport via ornithine carrier	h[m] + arg_L[c] <=> h[c] + arg_L[m]	83885.1 or 18408.1	1	-1000	1000	1		''
ARHDCOACPT1	transport of arachdcoa into mitochondrial matrix	crn[c] + arachdcoa[c] <=> coa[c] + arachdcrn[c]		1	-1000	1000	4	'2.3.1.21'	'in recon 1 C204CPT1'	Biochemica et Biophysica Acta 1486(2000) 1-17, Eur. J. Biochem. 244, 1-14 (1997) FEBS 1997, Biochemica et Biophysica Acta 1546(2001) 21-43.
ARHDCRNCACT	transport of arachdcoa into mitochondrial matrix	arachdcrn[c] <=> arachdcrn[m]	57279.1	1	-1000	1000	4		'in recon1 EICOSTETCRNt. Arachidonic acid and eicosatetraenoic acid are the same'	Biochemica et Biophysica Acta 1486(2000) 1-17, Eur. J. Biochem. 244, 1-14 (1997) FEBS 1997, Biochemica et Biophysica Acta 1546(2001) 21-43.
ARHDCRNCPT2	transport of arachdcoa into mitochondrial matrix	coa[m] + arachdcrn[m] <=> crn[m] + arachdcoa[m]	12896.1	1	-1000	1000	4	'2.3.1.21'	'in recon1 C204CPT2'	Biochemica et Biophysica Acta 1486(2000) 1-17, Eur. J. Biochem. 244, 1-14 (1997) FEBS 1997, Biochemica et Biophysica Acta 1546(2001) 21-43.
ASCBSVCTtc	transport of L-Ascorbate by SVCT1 or SVCT2 transporter	h2o[c] + 2 na1[u] + atp[c] + ascb_L[u] -> h[c] + 2 na1[c] + adp[c] + pi[c] + ascb_L[c]	20522.1 or 54338.1	0	0	1000	4		SVCT1 and SVCT2 differ in their tissue distribution, SVCT1 is more ubiquitously expressed, where as SVCT1 is confined to intestine, liver and kidney. The Na+ symport transport is energized by Na+/K+ ATPase, therefore it is a secondary active transport ( G.F.M. Ball (2006) Vitamins their role in the human body, Blackwell publishing, chapter 19, page 395-398). Vitamin C is absorbed only in ascorbat…	PMID: 18094143, PMID: 11396616, G.F.M. Ball (2006) Vitamins their role in the human body, Blackwell publishing, chapter 19, page 395-398, PMID: 17222174
ASCBt	L-ascorbate transport via facilitated diffusion	ascb_L[e] <=> ascb_L[c]		1	-1000	1000	1		'ascorbate release across the basolateral membrane by facilitated diffusion.'	G.F.M. Ball (2006) Vitamins their role in the human body, Blackwell publishing, chapter 19, page 396-397.
ASNALANlu	L-alanine/L-asparagine Na-dependent exchange (Asn-L in)	ala_L[c] + na1[u] + asn_L[u] -> na1[c] + ala_L[u] + asn_L[c]	20514.1	0	0	1000	4		system ASCT2 located on the apical side, acts in a Na+ dependant manner, however no net gain of Na+. Antiport mechanism of transport. Also transports gly, leu, met and glu that are not mentioned in Recon 1 version.'	PMID: 18195088, Sareen S. Gropper, jack L. Smith, James L. Groff (2009) Wadaworth cengage learning, Advanced nutrition and human metabolism, 5th edition, page 192
ASNATB0tc	transport of L-Asparagine into the intestinal cells by ATB0 transporter	2 na1[u] + cl[u] + asn_L[u] -> 2 na1[c] + cl[c] + asn_L[c]	56774.1	0	0	1000	4		ATB0 is both sodium and chloride coupled, with reaction stoichiometry 2Na+:1cl:1amino acid. The transporter is located in the intestine, has a broad substrate specificity (both neutral and cationic amino acids), but is not involved in the transport of aspartate, glutamate and proline (PMID:18195088).'	PMID:18195088
ASNB0AT1tc	transport of L-Asparagine by the apical neutral amino acid transporters in kidney and intestine	na1[u] + asn_L[u] -> na1[c] + asn_L[c]	74338.1 and (57394.1 or 70008.1)	0	0	1000	4	3.4.17.23	'transports all the neutral amino acids with preference for methionine, leucine and valine. Reaction stoichiometry is 1:1. Requires heterodimerization with collectrin protein for increased affinity. Found in kidney and intestine, however also reported to be expressed in skin. Requires association with ACE2 for expression in intestine but with collectrin for expression in kidney.'	PMID: 19472175, PMID: 15804236, PMID: 18400692
ASNCYSNlu	L-cysteine/L-asparagine Na-dependent exchange (Asn-L in)	na1[u] + asn_L[u] + cys_L[c] -> na1[c] + asn_L[c] + cys_L[u]	20514.1	0	0	1000	4		system ASCT2 located on the apical side, acts in a Na+ dependant manner, however no net gain of Na+. Antiport mechanism of transport. Also transports gly, leu, met and glu that are not mentioned in Recon 1 version.'	PMID: 18195088, Sareen S. Gropper, jack L. Smith, James L. Groff (2009) Wadaworth cengage learning, Advanced nutrition and human metabolism, 5th edition, page 192
ASNGLNNlu	L-glutamine/L-asparagine Na-dependent exchange (Asn-L in)	na1[u] + asn_L[u] + gln_L[c] -> na1[c] + asn_L[c] + gln_L[u]	20514.1	0	0	1000	4		system ASCT2 located on the apical side, acts in a Na+ dependant manner, however no net gain of Na+. Antiport mechanism of transport. Also transports gly, leu, met and glu that are not mentioned in Recon 1 version.'	PMID: 18195088, Sareen S. Gropper, jack L. Smith, James L. Groff (2009) Wadaworth cengage learning, Advanced nutrition and human metabolism, 5th edition, page 192
ASNILELAT2tc	transport of L-Aaparagine into the cell and efflux of L-Isoleucine out of the cell by LAT2 on the basolateral surfaces of kidney and intestine.	ile_L[c] + asn_L[e] -> asn_L[c] + ile_L[e]	50934.1 and 17254.1	0	0	1000	4		higher affinity for small neutral amino acids that LAT1, functions as exchanger (antiport system), at the basolateral surface of membranes in transporting epithelia. Localized in the proximal tubule of kidney, small intestine. Lesser expression in ovary, placenta and brain. Heterodimerization with CD-98 for trafficking of the complex to the membrane. (Pflugers Arch-Eur J Physiol (2000) 440:503-51…	Pflugers Arch-Eur J Physiol (2000) 440:503-512 DOI 10.1007/s00420000274, PMID: 10574970, J Am Soc Nephrol 14: 837?847, 200, Pflugers Arch-Eur J Physiol (2003) 445:529-533 DOI 10.1007/s00424-002-0973-z, PMID: 18195088, Am J Physiol (2001) 281:C1077-C1093.
ASNPHELAT2tc	transport of L-Asparagine into the cell and efflux of L-Phenylalanine out of the cell by LAT2 on the basolateral surfaces of kidney and intestine.	phe_L[c] + asn_L[e] -> asn_L[c] + phe_L[e]	50934.1 and 17254.1	0	0	1000	4		higher affinity for small neutral amino acids that LAT1, functions as exchanger (antiport system), at the basolateral surface of membranes in transporting epithelia. Localized in the proximal tubule of kidney, small intestine. Lesser expression in ovary, placenta and brain. Heterodimerization with CD-98 for trafficking of the complex to the membrane. (Pflugers Arch-Eur J Physiol (2000) 440:503-51…	Pflugers Arch-Eur J Physiol (2000) 440:503-512 DOI 10.1007/s00420000274, PMID: 10574970, J Am Soc Nephrol 14: 837?847, 200, Pflugers Arch-Eur J Physiol (2003) 445:529-533 DOI 10.1007/s00424-002-0973-z, PMID: 18195088, Am J Physiol (2001) 281:C1077-C1093.
ASNSERNlu	L-serine/L-asparagine Na-dependent exchange (Asn-L in)	na1[u] + asn_L[u] + ser_L[c] -> na1[c] + asn_L[c] + ser_L[u]	20514.1	0	0	1000	4		system ASCT2 located on the apical side, acts in a Na+ dependant manner, however no net gain of Na+. Antiport mechanism of transport. Also transports gly, leu, met and glu that are not mentioned in Recon 1 version.'	PMID: 18195088, Sareen S. Gropper, jack L. Smith, James L. Groff (2009) Wadaworth cengage learning, Advanced nutrition and human metabolism, 5th edition, page 192
ASNSNAT2	L-asparagine transport in via sodium symport	na1[e] + asn_L[e] -> na1[c] + asn_L[c]	67760.1	0	0	1000	4		system A transports short chain neutral amino acids. Prefers alanine, located on the basolateral surface, activated upon amino acid depletion. Na+ dependant, carries amino acids into the enterocytes from the extracellular fluid.'	PMID: 17237199, PMID: 19015196, PMID: 18195088, Sareen S. Gropper, jack L. Smith, James L. Groff (2009) Wadaworth cengage learning, Advanced nutrition and human metabolism, 5th edition, page 194
ASNTHRNlu	L-threonine/L-asparagine Na-dependent exchange (Asn-L in)	na1[u] + asn_L[u] + thr_L[c] -> na1[c] + asn_L[c] + thr_L[u]	20514.1	0	0	1000	4		system ASCT2 located on the apical side, acts in a Na+ dependant manner, however no net gain of Na+. Antiport mechanism of transport. Also transports gly, leu, met and glu that are not mentioned in Recon 1 version.'	PMID: 18195088, Sareen S. Gropper, jack L. Smith, James L. Groff (2009) Wadaworth cengage learning, Advanced nutrition and human metabolism, 5th edition, page 192
ASPCTr	aspartate carbamoyltransferase (reversible)	asp_L[c] + cbp[c] <=> h[c] + pi[c] + cbasp[c]	69719.1	1	-1000	1000	4	EC-2.1.3.2	'pyrimidine biosynthesis.'	PMID: 9527969.
ASPDTDe	release of D-aspartate into blood	asp_D[c] <=> asp_D[e]		1	-1000	1000	2		'D-aspartate may exit by diffusion or require specific transporters.'	D-aspartate may exit by diffusion or require specific transporters.
ASPDtlu	D-aspartate transport via Na, H symport and K antiport	3 na1[u] + h[u] + asp_D[u] + k[c] -> h[c] + 3 na1[c] + asp_D[c] + k[u]		0	0	1000	4		'EAAT3 transport system operates at the apical surface. Expressed in both intestine and kidney, carries a symport with Na+/H+ where as an antiport with K+. Specific for anionic amino acids (PMID: PMID: 18195088). Recon 1 contains these reactions but GPR is updated here.'	PMID: 18195088.
ASPDxt	D-aspartate transport, peroxisomal	asp_D[x] <=> asp_D[c]		1	-1000	1000	3		alternatively D-aspartate can get into peroxisomes, D-amino acid oxidases can then act to release pyruvate and H2O2, further catalase can act. Peroxisomal oxidases have been shown to be more active in the enterocytes located at the vilus than in developing intestinal cells at the crypt (PMID: 8243894). High peroxisomal oxidases activity reflects metabolic maturity of enterocytes.'	PMID: 6183, PMID: 8243894, PMID: 10724340.
ASPGLUm	aspartate-glutamate mitochondrial shuttle	h[c] + glu_L[c] + asp_L[m] <=> glu_L[m] + asp_L[c] + h[m]	78830.1 or 50799.1	1	-1000	1000	3		''
ASPPROASCT1	aspartate intake by system ASCT-1 transporter	na1[e] + asp_L[e] + pro_L[c] -> na1[c] + asp_L[c] + pro_L[e]	55963.1	0	0	1000	2		ASCT-1 transport system operates at the basolateral surface, acts as an amino acid exchanger. Preferred substrates are small neutral amino acids, however shown to have transport proline and hydroxy-proline. At acidic ph also transports aspartate and glutamate. the ASCT-1 operates in a similar mechanism as ASCT-2.'	PMID: 14502423, PMID: 11824937, Kim E. Barrett, Mark Donowitz (2001) Gastrointestinal transport: Molecular physiology, Academic press, A harcourt science and technology company, chapter 10, pages 389-391.
ASPt6lu	L-aspartate transport via Na, H symport and K antiport	3 na1[u] + h[u] + k[c] + asp_L[u] -> h[c] + 3 na1[c] + asp_L[c] + k[u]		0	0	1000	4		'EAAT3 transport system operates at the apical surface. Expressed in both intestine and kidney, carries a symport with Na+/H+ where as an antiport with K+. Specific for anionic amino acids (PMID: PMID: 18195088). Recon 1 contains these reactions but GPR is updated here.'	PMID: 18195088.
ASPTA	aspartate transaminase	akg[c] + asp_L[c] <=> glu_L[c] + oaa[c]	14718.1	1	-1000	1000	4	EC-2.6.1.1	aspartate is converted to oxalo acetate via transaminase, either by co-conversion of alpha keto glutarate to glutamate or pyruvate to alanine.'	Sareen S. Gropper, jack L. Smith, James L. Groff (2009) Wadaworth cengage learning, Advanced nutrition and human metabolism, 5th edition, page 196
ASPTAm	aspartate transaminase	akg[m] + asp_L[m] <=> glu_L[m] + oaa[m]	14719.1	1	-1000	1000	4	EC-2.6.1.1	''
ASPte	diffusion of aspartate into blood	asp_L[c] <=> asp_L[e]		1	0	1000	1			added during gap-filling. no such transporter could be found so diffusion reaction is assumed.
ATPH1e	ATP diphosphohydrolase	2 h2o[e] + atp[e] -> 2 h[e] + 2 pi[e] + amp[e]	12495.1 or 12496.2 or 12497.1 or 12499.1 or 215446.1 or 12496.1	0	0	1000	1	EC-3.6.1.5
ATPH2e	ATP diphosphohydrolase	h2o[e] + atp[e] -> h[e] + pi[e] + amp[e]	12495.1 or 12496.2 or 12497.1 or 12499.1 or 215446.1 or 12496.1	0	0	1000	1	EC-3.6.1.5
ATPM	ATP maintenance requirement	h2o[c] + atp[c] -> h[c] + adp[c] + pi[c]		0	0	1000
ATPS4m	ATP synthase (four protons for one ATP)	4 h[c] + adp[m] + pi[m] -> 3 h[m] + h2o[m] + atp[m]		0	0	1000	4		'oxidative phosphorylation also occurs in the intestinal smooth muscle cells, apart from the enterocytes. Chronic intestinal pseudo obstruction occurs when oxidative phosphorylation in smooth muscle cells is hampered. (PMID: 20879992)'	Jong LD, Holtrop M, Kroon AM. (1978). Biochimica et Biophysica Acta (BBA) - Bioenergetics 501: 405-14, PMID: 8260473.
ATPtm	ADP/ATP transporter, mitochondrial	adp[c] + atp[m] -> atp[c] + adp[m]	(11739.1) or (11740.1)	0	0	1000	4		''
BALABETAtc	transport of beta alanine into the intestinal cells by beta transport system	2 na1[u] + cl[u] + ala_B[u] -> 2 na1[c] + cl[c] + ala_B[c]	21366.1	0	0	1000	4		'beta transporter system requires chloride ions for optimal uptake of amino acids into the cells. Expressed on both apical and basolateral membranes of renal cells. Transports taurine and beta alanine. (PMID: 18195088)'	PMID: 19074966, PMID: 2206910, PMID: 1324004, PMID: 16956961, PMID: 15166008, PMID: 18195088
BALAPAT1tc	transport of beta alanine by PAT1 in renal and intestinal cells	h[u] + ala_B[u] -> h[c] + ala_B[c]	215335	0	0	1000	4		'PAT1 proton-amino acid co-transporter with 1:1 stoichiometry, does not discriminate between L and D isomers, located on the apical membrane of kidney and intestine (PMID: 18400692, PMID: 18195088).'	PMID: 17123464, PMID: 18400692, PMCID: PMC34647, PMID: 15345686, PMID: 18195088
BGLUGCHe	binding of betaglucans with glycocholate in the intestinal lumen, reducing serum cholsterol levels.	bglc[u] + gchola[u] -> glgchlo[u]		0	0	1000	3		oxidized beta glucan forms bind the bile acids more effectively. beta glucan binds bile acids and leads to enhanced excretion, there by the 7-alpha hydroxylase pathway is activated leading to increased cholesterol catabolism for synthesis of more bile acids (regulates cholesterol metabolism). However, the decreased serum cholesterol levels are brought about by many other cumulative effects (water…	"Park SY, Bae IY, Lee S, Lee HG. (2009). Journal of Agricultural and Food Chemistry 57: 439-43, PMCID: PMC2663451, PMID: 17251929
BGLUTCHLe	binding of betaglucans with taurocholate in the intestinal lumen, reducing serum cholsterol levels.	bglc[u] + tchola[u] -> gltcho[u]		0	0	1000	3		oxidized beta glucan forms bind the bile acids more effectively. beta glucan binds bile acids and leads to enhanced excretion, there by the 7-alpha hydroxylase pathway is activated leading to increased cholesterol catabolism for synthesis of more bile acids (regulates cholesterol metabolism). However, the decreased serum cholesterol levels are brought about by many other cumulative effects (water…	Park SY, Bae IY, Lee S, Lee HG. (2009). Journal of Agricultural and Food Chemistry 57: 439-43, PMCID: PMC2663451, PMID: 17251929
BGLUTDECHOe	binding of betaglucans with taurodeoxycholate in the intestinal lumen, reducing serum cholsterol levels.	bglc[u] + tdechola[u] -> gltdechol[u]		0	0	1000	3		oxidized beta glucan forms bind the bile acids more effectively. beta glucan binds bile acids and leads to enhanced excretion, there by the 7-alpha hydroxylase pathway is activated leading to increased cholesterol catabolism for synthesis of more bile acids (regulates cholesterol metabolism). However, the decreased serum cholesterol levels are brought about by many other cumulative effects (water…	Park SY, Bae IY, Lee S, Lee HG. (2009). Journal of Agricultural and Food Chemistry 57: 439-43, PMCID: PMC2663451, PMID: 17251929
BIDGLCURr	bilirubin di-glucuronide production	bilglcur[r] + udpglcur[r] -> udp[r] + bildglcur[r]	394434	0	0	1000	2		'production of bilirubin-di-glucuronide in the enterocyte. It is then released into the lumen.'	PMID: 6806320, PMID: 19880533.
BILDGLCURte	bilirubin beta-diglucuronide transport MDR	h2o[c] + atp[c] + bildglcur[c] <=> h[c] + adp[c] + pi[c] + bildglcur[e]	17250.1	1	0	1000	4
BILDGLCURtr	glucuronidated compound transport	bildglcur[c] <=> bildglcur[r]		1	-1000	1000	4		'heme degradation in enterocyte.'	PMID: 6806320, PMID: 12709592, PMID: 15308469, PMID: 19880533, PMID: 15308469.
BILDGLCURu	release of blirubin di-glucuronide into lumen	h2o[c] + atp[c] + bildglcur[c] -> h[c] + adp[c] + pi[c] + bildglcur[u]	12780.1	0	0	1000	3		'release of bilirubin glucuronides into the lumen. once in lumen, acted upon by intestinal bacteria and then excreted in feces and urine.'	PMID: 15308469, PMID: 19880533.
BILGLCURtr	glucuronidated compound transport	bilglcur[c] <=> bilglcur[r]		1	-1000	1000	4		'heme degradation in enterocyte.'	PMID: 6806320, PMID: 12709592, PMID: 15308469, PMID: 19880533, PMID: 15308469.
BILGLCURu	release of blirubin mono-glucuronide into lumen	h2o[c] + atp[c] + bilglcur[c] -> h[c] + adp[c] + pi[c] + bilglcur[u]	12780.1	0	0	1000	3		'release of bilirubin glucuronides into the lumen. once in lumen, acted upon by intestinal bacteria and then excreted in feces and urine.'	PMID: 15308469, PMID: 19880533.
BILIRED	Nad(p)h biliverdin reductase	h[c] + nadph[c] + biliverd[c] -> nadp[c] + bilirub[c]	(233016.1) or (109778.1)	0	0	1000	4	EC-1.3.1.24	'heme degradation in enterocyte.'	PMID: 6806320, PMID: 12709592, PMID: 15308469, PMID: 19880533, PMID: 15308469.
BILIRUBtr	lipid, flip-flop intracellular transport	bilirub[c] <=> bilirub[r]		1	-1000	1000	4		'heme degradation in enterocyte.'	PMID: 6806320, PMID: 12709592, PMID: 15308469, PMID: 19880533, PMID: 15308469.
biomass	BIOMASS IEC	43.153 h2o[c] + 0.564 leu_L[c] + 0.38587 glu_L[c] + 0.50563 ala_L[c] + 0.35261 asp_L[c] + 0.145 cys_L[c] + 0.326 gln_L[c] + 0.53889 gly[c] + 0.324 ile_L[c] + 0.219 phe_L[c] + 0.39253 ser_L[c] + 0.31269 thr_L[c] + 0.35926 arg_L[c] + 0.41248 pro_L[c] + 0.12641 his_L[c] + 0.018 chsterol[c] + 0.0006 fol[c] + 0.59211 lys_L[c] + 0.15302 met_L[c] + 0.044 trp_L[c] + 0.182 tyr_L[c] + 0.416 val_L[c] + 0.06…		0	0	1000
BTNt3ilu	Biotin transport via sodium symport	h2o[c] + 2 na1[u] + atp[c] + btn[u] -> h[c] + 2 na1[c] + adp[c] + pi[c] + btn[c]	330064	0	0	1000	4		'SMVT transporter, Na+ coupled. Pantothenic acid competes for the same.'	Kim E. Barrett, Mark Donowitz (2001) Gastrointestinal transport: Molecular physiology, Academic press, A harcourt science and technology company, chapter 2, pages 39-43.
BTNt4ilu	Biotin uptake (antiport)	h[c] + btn[u] -> h[u] + btn[c]	80721.1	0	0	1000	4		''
BTNTe	release of biotin across the basolatral membrane	btn[c] -> btn[e]		0	0	1000	1		biotin release from the enterocytes along the baso-lateral membrane is carrier protein mediated, Na+ independent and eletroneutral (exact protein involved needs to be further investigated). However pantothenic acid seems to compete with biotin for uptake. also in the presence of pantothenate, more amount of biotin exits enterocytes (PMID: 10064315). '	PMID: 1953660, PMID: 21749321, G.F.M. Ball (2006) Vitamins their role in the human body, Blackwell publishing, chapter 16, page 339-340.
BUP2	beta-ureidopropionase (D-3-amino-isobutanoate forming)	2 h[c] + h2o[c] + 3uib[c] -> 3aib_D[c] + nh4[c] + co2[c]	103149	0	0	1000	4	EC-3.5.1.6		Jane D. Carver, W. Allan Walkera , The Journal of Nutritional Biochemistry, Volume 6, Issue 2, February 1995, Pages 58–72.
C14STRr	C-14 sterol reductase	h[r] + 44mctr[r] + nadph[r] -> 44mzym[r] + nadp[r]	73166.1	0	0	1000	4	EC-1.3.1.70	Enterocytes stand next to liver in endogenous cholesterol synthesis. In rats they provide 25% of body's cholesterol. The crypt epithelial cells synthesize maximum cholesterol when compared to other parts of the GI tract (PMCID: PMC292609). Reactions till farnesyl pyrophosphate operates in cytosol, however, further steps including squalene synthase operates in E.R (Harper''s illustrated Biochemist…	Davidson, N. O., Magun, A. M. and Glickman, R. M. 2011. Enterocyte Lipid Absorption and Secretion. Comprehensive Physiology. 505?526, PMID: 17015489, PMID: 18216769, PMID: 6833883, PMID: 11229876.
C160CPT1	production of Palmitoylcarnitine	crn[c] + pmtcoa[c] <=> coa[c] + pmtcrn[c]	(78070.1) or (12895.3) or (12894.1) or (12895.2) or (12895.1) or (12895.4)	1	-1000	1000	4	2.3.1.21	''	PMID: 8832780, PMID: 16822957.
C161CACT	transport of Hexadecenoyl-CoA into mitochondrial matrix	hdcecrn[c] <=> hdcecrn[m]		1	-1000	1000	4			'Biochemica et Biophysica Acta 1486(2000) 1-17, Eur. J. Biochem. 244, 1-14 (1997) FEBS 1997, Biochemica et Biophysica Acta 1546(2001) 21-43.'
C161CPT1	production of palmitoleoylcarnitine	crn[c] + hdcoa[c] <=> coa[c] + hdcecrn[c]	(12895.1) or (12895.3) or (12895.4) or (78070.1) or (12894.1) or (12895.2)	1	-1000	1000	4	'2.3.1.21'		'Biochem. J. (1996) 319 (633?640)'
C161CPT2	transport of Hexadecenoyl-CoA into mitochondrial matrix	coa[m] + hdcecrn[m] <=> crn[m] + hdcoa[m]	12896.1	1	-1000	1000	4	'2.3.1.21'		'Biochem. J. (1996) 319 (633?640)'
C16txc	transport of palmitoylcoa into peroxisomes	h2o[c] + atp[c] + pmtcoa[c] <=> h[c] + adp[c] + pi[c] + pmtcoa[x]	11666.1	1	-1000	1000	4		''	PMID: 8832780, PMID: 16822957.
C180CPT1	production of stearoylcarnitine	crn[c] + stcoa[c] <=> coa[c] + stcrn[c]	(12895.4) or (12895.2) or (78070.1) or (12895.1) or (12894.1) or (12895.3)	1	-1000	1000	4	EC-2.3.1.21		'PMID: 20070908'
C181CACT	transport of Octadecenoyl-CoA into mitochondrial matrix	odecrn[c] <=> odecrn[m]	57279.1	1	-1000	1000	4		'in recon1 C181CRNt'	Biochemica et Biophysica Acta 1486(2000) 1-17, Eur. J. Biochem. 244, 1-14 (1997) FEBS 1997, Biochemica et Biophysica Acta 1546(2001) 21-43.
C181CPT1	transport of Octadecenoyl-CoA into mitochondrial matrix	crn[c] + odecoa[c] <=> coa[c] + odecrn[c]	(78070.1) or (12895.3) or (12894.1) or (12895.2) or (12895.1) or (12895.4)	1	-1000	1000	4	'2.3.1.21'	'in recon1 C181CPT1'	Biochemica et Biophysica Acta 1486(2000) 1-17, Eur. J. Biochem. 244, 1-14 (1997) FEBS 1997, Biochemica et Biophysica Acta 1546(2001) 21-43.
C181CPT2	transport of Octadecenoyl-CoA into mitochondrial matrix	coa[m] + odecrn[m] <=> crn[m] + odecoa[m]	12896.1	1	-1000	1000	4	'2.3.1.21'	'in recon1 C181CPT2'	Biochemica et Biophysica Acta 1486(2000) 1-17, Eur. J. Biochem. 244, 1-14 (1997) FEBS 1997, Biochemica et Biophysica Acta 1546(2001) 21-43.
C2tcx	transport of acetylcarnitine from peroxisomes to cytosol	acrn[x] <=> acrn[c]	57279.1	1	-1000	1000	4		''	biochemical and biophysical research communications 263,213-218(1999),biochimica et biophysica acta 1546(2001)21-43
C2tmc	transport of acetylcarnitine from cytosol to mitochondrial inner matrix	acrn[c] <=> acrn[m]	57279.1	1	-1000	1000	4		'in recon1 ACRNtm'	biochimica et biophysica acta 1546(2001)21-43
C2x	esterification of acetylcoa to acetylcarnitine for transport from peroxisomes to mitochondria.	accoa[x] + crn[x] <=> acrn[x] + coa[x]	12908.1	1	-1000	1000	4	'2.3.1.7'	''	biochemical and biophysical research communications 263,213-218(1999)
C30CPT1	production of propionylcarnitine	crn[c] + ppcoa[c] -> coa[c] + pcrn[c]		0	0	1000	4	'2.3.1.21'	carnitine involved in transfer of propionyl units into mitochondria to yield co2 (via TCA) as the end product.'	PMID: 17173541
C3STDH1Pr	C-3 sterol dehydrogenase (4-methylzymosterol)	nadp[r] + 4mzym_int1[r] -> h[r] + nadph[r] + 4mzym_int2[r] + co2[r]	18194.1	0	0	1000	4	EC-5.3.3.1	Enterocytes stand next to liver in endogenous cholesterol synthesis. In rats they provide 25% of body's cholesterol. The crypt epithelial cells synthesize maximum cholesterol when compared to other parts of the GI tract (PMCID: PMC292609). Reactions till farnesyl pyrophosphate operates in cytosol, however, further steps including squalene synthase operates in E.R (Harper''s illustrated Biochemist…	Davidson, N. O., Magun, A. M. and Glickman, R. M. 2011. Enterocyte Lipid Absorption and Secretion. Comprehensive Physiology. 505?526, PMID: 17015489, PMID: 18216769, PMID: 6833883, PMID: 11229876.
C3STKR2r	C-3 sterol keto reductase (zymosterol)	h[r] + nadph[r] + zym_int2[r] -> nadp[r] + zymst[r]	15488.1	0	0	1000	4		Enterocytes stand next to liver in endogenous cholesterol synthesis. In rats they provide 25% of body's cholesterol. The crypt epithelial cells synthesize maximum cholesterol when compared to other parts of the GI tract (PMCID: PMC292609). Reactions till farnesyl pyrophosphate operates in cytosol, however, further steps including squalene synthase operates in E.R (Harper''s illustrated Biochemist…	Davidson, N. O., Magun, A. M. and Glickman, R. M. 2011. Enterocyte Lipid Absorption and Secretion. Comprehensive Physiology. 505?526, PMID: 17015489, PMID: 18216769, PMID: 6833883, PMID: 11229876.
C3tmc	transport of propionylcarnitine to mitochondrial matrix	pcrn[c] <=> pcrn[m]		1	-1000	1000	4		carnitine involved in transfer of propionyl units into mitochondria to yield co2 (via TCA) as the end product.'	PMID: 17173541
C4CRNCPT2	transport of butyryl carnitine in the mitochondrial matrix for final hydrolysis	coa[m] + c4crn[m] <=> crn[m] + btcoa[m]		1	-1000	1000	4	'2.3.1.21'	'CPT-2 reaction'	Biochemica et Biophysica Acta 1486(2000) 1-17, Eur. J. Biochem. 244, 1-14 (1997) FEBS 1997, Biochemica et Biophysica Acta 1546(2001) 21-43.
C4STMO1r	C-4 sterol methyl oxidase (4,4-dimethylzymosterol)	3 h[r] + 3 nadph[r] + 44mzym[r] + 3 o2[r] -> 3 nadp[r] + 4mzym_int1[r] + 4 h2o[r]	66234.1	0	0	1000	4		Enterocytes stand next to liver in endogenous cholesterol synthesis. In rats they provide 25% of body's cholesterol. The crypt epithelial cells synthesize maximum cholesterol when compared to other parts of the GI tract (PMCID: PMC292609). Reactions till farnesyl pyrophosphate operates in cytosol, however, further steps including squalene synthase operates in E.R (Harper''s illustrated Biochemist…	Davidson, N. O., Magun, A. M. and Glickman, R. M. 2011. Enterocyte Lipid Absorption and Secretion. Comprehensive Physiology. 505?526, PMID: 17015489, PMID: 18216769, PMID: 6833883, PMID: 11229876.
C4STMO2Pr	C-4 methyl sterol oxidase	nadp[r] + 4mzym_int2[r] + o2[r] -> h[r] + nadph[r] + co2[r] + zym_int2[r]	18194.1	0	0	1000	4		Enterocytes stand next to liver in endogenous cholesterol synthesis. In rats they provide 25% of body's cholesterol. The crypt epithelial cells synthesize maximum cholesterol when compared to other parts of the GI tract (PMCID: PMC292609). Reactions till farnesyl pyrophosphate operates in cytosol, however, further steps including squalene synthase operates in E.R (Harper''s illustrated Biochemist…	Davidson, N. O., Magun, A. M. and Glickman, R. M. 2011. Enterocyte Lipid Absorption and Secretion. Comprehensive Physiology. 505?526, PMID: 17015489, PMID: 18216769, PMID: 6833883, PMID: 11229876.
C4tcx	transport of bytyrylcarnitine from peroxisomes	c4crn[x] <=> c4crn[c]	57279.1	1	-1000	1000	4		''	PMID: 8832780, PMID: 16822957.
C4tmc	transport of bytyrylcarnitine into mitochondrial matrix	c4crn[c] <=> c4crn[m]	57279.1	1	-1000	1000	4		''	PMID: 8832780, PMID: 16822957.
C4x	esterification of butyrylcoa to butyrylcarnitine for transport	crn[x] + btcoa[x] <=> coa[x] + c4crn[x]	74114.1	1	-1000	1000	4	2.3.1.137	''	PMID: 8832780, PMID: 16822957
C80CPT1	production of octanoylcarnitine	crn[c] + occoa[c] <=> coa[c] + c8crn[c]		1	-1000	1000	4	'2.3.1.21'		'PMID: 21083904, PMID: 20413428'
C8CRNe	transport of octanoyl carnitine into the extra cellular space	c8crn[c] -> c8crn[e]		0	0	1000	4			'Jones LL, McDonald DA, Borum PR. (2010). Progress in Lipid Research 49: 61-75'
CARNCNc	hydrolysis of L-Carnosine for uptake	h2o[c] + carn[c] <=> ala_B[c] + his_L[c]	(338403.1 or 66054.1)	1	-1000	1000	4	3.4.13.20 or 3.4.13.18	Dipeptides and tripeptides enter the brush border of the intestinal mucosal cells, where they are hydrolyzed to free amino acids, which are then transported into hepatic portal vein. Peptides entering by transcellular or paracellular mechanisms elicit allergic reactions to food (Robert K. Murray, David A. Bender, Kathleen M. Botham, Peter J. kennelly, Victor W. Rodwell, P. Anthony Weil (2009) 28t…	PMID: 6993048, PMCID: PMC1412501, PMID: 4919261, PMID: 20178671, PMID: 12473676
CARPEPT1tc	transport of L-Carnosine by the apical PEPT1 amino acid transporters across the brush border cells of the enterocytes of the intestine and renal cells	h[u] + carn[u] -> h[c] + carn[c]	56643.1	0	0	1000	4		'PEPT1 appears to transport all di- and tri- peptides across the brush border of the intestinal cells (Sareen S. Gropper, Jack L. Smith, James L. Groff (2009) Advanced nutrition and human metabolism, Wadsworth cengage learning, 5th edition, page 193). PEPT1 is expressed highly in intestinal cells where as PEPT2 is localized to renal cells (PMID: 10330047).'	PMID: 7858848, PMID: 14965252, PMID: 14977407, PMID: 10330047
CATp	catalase A, peroxisomal	2 h2o2[x] -> o2[x] + 2 h2o[x]	12359.1	0	0	1000	3	EC-1.11.1.6	'based on tissue localization (http://www.brenda-enzymes.info/php/result_flat.php4?ecno=1.11.1.6&Suchword=&organism%5B%5D=Homo+sapiens&show_tm=0)'	based on tissue localization (http://www.brenda-enzymes.info/php/result_flat.php4?ecno=1.11.1.6&Suchword=&organism%5B%5D=Homo+sapiens&show_tm=0)
CBLTDe	release of B12 by simple diffusion	adocbl[c] -> adocbl[e]		0	0	1000	1		binds to transcobalamin II within the enterocyte before release into the portal blood.'	Sareen S. Gropper, Jack L. Smith, James L. Groff (2009) Advanced nutrition and human metabolism, Wadsworth cengage learning, 5th edition, page 359-360.
CBLtlu	transport of Adenosylcobalamin into the intestine	adocbl[u] -> adocbl[c]	(14603.1 and 65969.1 and 93835.1)	0	0	1000	4		Cobalamin binds intrinsic factor and then the complex binds cubilin and amnionless (that serves as anchors for the receptor). Even though megalin (MAG) and receptor-associated protein (RAP) can interact with CUB, the precise role if any, of these proteins in CUB-mediated absorption of IF-Cbl has not been determined (PMCID: PMC2809139). Absorption of cobalamin can also occur by simple diffusion al…	PMCID: PMC2809139, Janos Zempleni, Robert B. Rucker, Donald B. McCormick, John W. Suttie (2007) Handbook of vitamins, CRC press, chapter 13, page 418-422
CBPS	carbamoyl-phosphate synthase (glutamine-hydrolysing)	h2o[c] + hco3[c] + 2 atp[c] + gln_L[c] -> 2 h[c] + glu_L[c] + 2 adp[c] + pi[c] + cbp[c]	69719.1	0	0	1000	4	EC-6.3.5.5	'pyrimidine biosynthesis.'	PMID: 9527969.
CBPSam	carbamoyl-phosphate synthase (ammonia) (mitochondria	2 atp[m] + hco3[m] + nh4[m] -> 2 h[m] + 2 adp[m] + pi[m] + cbp[m]	(227231.1) or (227231.2)	0	0	1000	4	EC-6.3.4.16	'CBPS-1 is present in intestine and possibly all the enzymes of the urea cycle. Argininosuccinate synthetase appears in the intestine in the developmental period, however disappears in the adults and shifts to the kidney. '	PMID: 6790859, Sareen S. Gropper, jack L. Smith, James L. Groff (2009) Wadaworth cengage learning, Advanced nutrition and human metabolism, 5th edition, page 196
CEPTC	choline phosphotransferase	cdpchol[c] + dag_mmu[c] -> h[c] + cmp[c] + pchol_mmu[c]	(99712.1) or (212862.1)	0	0	1000	4		'phosphatidylcholine synthesis in enterocytes'	Davidson, N. O., Magun, A. M. and Glickman, R. M. 2011. Enterocyte Lipid Absorption and Secretion. Comprehensive Physiology. 505?526.
CEPTE	CEPTE	cdpea[c] + dag_mmu[c] -> h[c] + cmp[c] + pe_mmu[c]		0	0	1000	2			PMID: 14285489, PMID: 20503434.
CHLPCTD	choline phosphate cytididyltransferase	h[c] + ctp[c] + cholp[c] -> ppi[c] + cdpchol[c]	(13026.1) or (236899.1)	0	0	1000	4	EC-2.7.7.15	'phosphatidylcholine synthesis in enterocytes'	Davidson, N. O., Magun, A. M. and Glickman, R. M. 2011. Enterocyte Lipid Absorption and Secretion. Comprehensive Physiology. 505?526.
CHOLABCAet	efflux of Cholesterol into the lymph	h2o[c] + atp[c] + chsterol[c] -> h[c] + adp[c] + pi[c] + chsterol[e]	11303.1	0	0	1000	4		ABCA1 is responsible for the efflux of cholesterol from the enterocytes into the lymph, for incorporation into nascent HDL, accounts for 30% of reverse cholesterol transfer (PMID: 21188557)'	PMID: 21188557, PMID: 18692849, PMID: 20454462
CHOLABetc	efflux of Cholesterol from the enterocytes into lumen	h2o[c] + atp[c] + chsterol[c] -> h[c] + adp[c] + pi[c] + chsterol[u]	(27409.1 and 67470.1)	0	0	1000	4		'ABCG5 and ABCG8 are heterodimers, expressed in the enterocytes, involved in the efflux of the cholesterol from small intestine (i.e. Enterocytes) into the luminal cells of the small intestine, to reduce cholesterol uptake.'	PMID: 18692849, PMID: 18850127, PMID: 15992510, PMID: 20454462
CHOLATEt2u	uptake of Cholate	2 na1[u] + cholate[u] -> 2 na1[c] + cholate[c]	20494.1	0	0	1000	4		ISBT is the major intestinal bile salt uptake system in humans. Mutations result in bile salt malabsorption. MRP2 may also play a role in apical excretion of sulfated and glucuronidated bile salt.'	PMID: 12663868.
CHOLATEt3	ABC bile acid transporter	h2o[c] + atp[c] + cholate[c] -> h[c] + adp[c] + pi[c] + cholate[e]	(76408.3) or (27413.1) or (76408.2) or (76408.1)	0	0	1000	4		'MRP3 helps in basolateral efflux of bile salts, into the portal circulation.'	PMID: 12663868.
CHOLESACATc140	esterification of cholesterol to cholesterol ester within enterocytes	chsterol[c] + tdcoa[c] -> coa[c] + xolest2_ttdca[c]	110460	0	0	1000
CHOLESACATc160	esterification of cholesterol to cholesterol ester within enterocytes	pmtcoa[c] + chsterol[c] -> coa[c] + xolest2_hdca[c]	110460	0	0	1000
CHOLESACATc180	esterification of cholesterol to cholesterol ester within enterocytes	stcoa[c] + chsterol[c] -> coa[c] + xolest2_ocdca[c]	110460	0	0	1000
CHOLESACATc181	esterification of cholesterol to cholesterol ester within enterocytes	odecoa[c] + chsterol[c] -> coa[c] + xolest2_ocdcea[c]	110460	0	0	1000
CHOLESACATc182	esterification of cholesterol to cholesterol ester within enterocytes	chsterol[c] + lnlccoa[c] -> coa[c] + xolest2_lnlc[c]	223920.1 or 20652.1	0	0	1000
CHOLESACATc183	esterification of cholesterol to cholesterol ester within enterocytes	lnlncacoa[c] + chsterol[c] -> coa[c] + xolest2_lnlnca[c]	223920.1 or 20652.1	0	0	1000
CHOLESTluc140	hydrolysis of cholesterol ester by cholesterol esterase	h2o[u] + xolest2_ttdca[u] -> h[u] + chsterol[u] + ttdca[u]	16889.1	0	0	1000
CHOLESTluc160	hydrolysis of cholesterol ester by cholesterol esterase	h2o[u] + xolest2_hdca[u] -> h[u] + chsterol[u] + hdca[u]	16889.1	0	0	1000
CHOLESTluc180	hydrolysis of cholesterol ester by cholesterol esterase	h2o[u] + xolest2_ocdca[u] -> h[u] + chsterol[u] + ocdca[u]	16889.1	0	0	1000
CHOLESTluc181	hydrolysis of cholesterol ester by cholesterol esterase	h2o[u] + xolest2_ocdcea[u] -> h[u] + chsterol[u] + ocdcea[u]	16889.1	0	0	1000
CHOLESTluc182	hydrolysis of cholesterol ester by cholesterol esterase	h2o[u] + xolest2_lnlc[u] -> h[u] + chsterol[u] + lnlc[u]	16889.1	0	0	1000
CHOLESTluc183	hydrolysis of cholesterol ester by cholesterol esterase	h2o[u] + xolest2_lnlnca[u] -> h[u] + lnlnca[u] + chsterol[u]	16889.1	0	0	1000
CHOLETDlu	difussion of cholesterol accross the brush border membrane	chsterol[c] -> chsterol[u]	27409.1 or 67470.1	0	0	1000	2		''	Sareen S. Gropper, jack L. Smith, James L. Groff (2009) Wadaworth cengage learning, Advanced nutrition and human metabolism, 5th edition, page 142-144.
CHOLK	Choline kinase	atp[c] + chol[c] -> h[c] + adp[c] + cholp[c]	(12651.2) or (12660.1) or (12651.1) or (12660.2)	0	0	1000	4	EC-2.7.1.32	'phosphatidylcholine synthesis in enterocytes'	Davidson, N. O., Magun, A. M. and Glickman, R. M. 2011. Enterocyte Lipid Absorption and Secretion. Comprehensive Physiology. 505?526.
CHOLNPtc	uptake of Cholesterol from the lumen	chsterol[u] -> chsterol[c]	237636	0	0	1000	4		Niemann-Pick C1-like protein 1 is indispensable for intestinal uptake of cholesterol from the mixed micelles. SR-BI has no apparent role in intestinal uptake of cholesterol and that NPC1L1 is mainly responsible (PMID: 18585981)'	PMID: 21188557, PMID: 21602275, PMID: 20454462, PMID: 18692849, PMID: 14976318, PMID: 18585981
CHOLtu	Choline uniport	chol[e] <=> chol[c]	(20518.1) or (20520.1) or (20518.2)	1	-1000	1000	4		'exit of choline into blood for usage by brain.'	Alexander G. Karczmar (2007) Exploring the vertebrate central cholinergic nervous system, Springer Publocation, chapter 3, page 90-91 (http://books.google.is/books?id=NhGBFdSNijkC&pg=PA102&lpg=PA102&dq=release+of+choline+out+of+enterocytes&source=bl&ots=Afl_1-2t-8&sig=ci2bLuBUCZrjqs5u6JMUcm2nmYc&hl=en&ei=4lqxTqTBAo6WOovp3IsC&sa=X&oi=book_result&ct=result&resnum=3&ved=0CCUQ6AEwAg#v=onepage&q&f=fal…
CHOLtuc	uptake of choline by simple diffusion	chol[u] <=> chol[c]		1	-1000	1000	4		'although passive diffusion occurs as a low affinity process, it has been seen that choline uptake may be hampered by inhibition of Na/K ATPase and removal of Na ions.'	PMID: 12236062
CHSTEROLtrc	transport of cholesterol into the cytosol	chsterol[r] <=> chsterol[c]		1	-1000	1000	2		'newly synthesized cholesterol may either be incorporated into membrane or transported out of enterocytes.'	PMID: 11229876
CHYLOMG	Transport of chylomicron from cytosol	chylo[c] -> chylo[g]	(238055.1 or 11808.1) and (11806.1)	0	0	1000
CHYLOMGE	transport of chylomicron, extracellular	chylo[g] -> chylo[e]	(238055.1 or 11808.1) and (11806.1)	0	0	1000
CITRte	CITRte	citr_L[c] <=> citr_L[e]		1	-1000	1000	2		citrulline transported out of enterocytes to be utilized by other cells. Aids in inter-organ metabolism. However, in neonates, arginine and not citrulline is transported out (PMID: 12771367).	PMID: 20719411, PMID: 12771367.
CITRtm	citrulline mitochondrial transport via proton antiport	citr_L[m] <=> citr_L[c]	(83885.1) or (18408.1)	1	-1000	1000	3		''
CITtbm	citrate transport, mitochondrial	cit[c] + pep[m] <=> cit[m] + pep[c]	13358.1	1	-1000	1000	4		''
CO2t	CO2 transporter via diffusion	co2[e] <=> co2[c]		1	-1000	1000	4		''
CO2ter	CO2 endoplasmic reticular transport via diffusion	co2[c] <=> co2[r]		1	-1000	1000	1		'added during gap-filling.'	added during gap-filling.
CO2tm	CO2 transport (diffusion), mitochondrial	co2[c] <=> co2[m]		1	-1000	1000	1		''
COAtp	coenzyme A transport, peroxisomal	coa[c] <=> coa[x]		1	-1000	1000	1		''
Coqu	uptake of coenzyme q	q10[u] <=> q10[c]		1	-1000	1000	3		'uptake of ubiquinone is by diffusion according to pharmacological study (http://www.kombuchapower.com/CO-Q-10/200209.pdf). Mostly obtained by endogenous synthesis, but no evidence of enterocyte synthesis of ubiquinone.'	PMID: 17482886.
COt	CO transporter via diffusion	co[c] <=> co[e]		1	-1000	1000	2		'much of the endogenous CO reaches lungs where it is expired out. Within the enterocyte, CO plays a role in protection, inflammation (activation of guanylate cyclase) and also as a neurotransmitter. Also maintains membrane potential.'	PMID: 17510199, PMID: 14766943, PMID: 16382109, PMID: 15890710
CPPPGO	coproporphyrinogen oxidase (O2 required)	2 h[c] + o2[c] + cpppg3[c] -> 2 h2o[c] + 2 co2[c] + pppg9[c]	12892.1	0	0	1000	2		citrulline transported out of enterocytes to be utilized by other cells. Aids in inter-organ metabolism. However, in neonates, arginine and not citrulline is transported out (PMID: 12771367).	PMID: 20719411, PMID: 12771367.
CRNrtuc	reversible transport of L-Carnitine into cell	crn[u] <=> crn[c]		1	-1000	1000	3		''
CRNrtx	reversible transport of L-Carnitine in peroxisome	crn[c] <=> crn[x]		1	-1000	1000	4		''
CRNt	L-carnitine reversible transport	crn[e] <=> crn[c]	20520.1	1	-1000	1000	4		''
CRNtim	L-carnitine transport out of mitochondria via diffusion	crn[m] <=> crn[c]	57279.1	1	-1000	1000	1		'added during gap-filling.'	added during gap-filling.
CSm	citrate synthase	h2o[m] + oaa[m] + accoa[m] -> cit[m] + coa[m] + h[m]	(12974.1) or (12974.2)	0	0	1000	1		''
CSNAT2m	carnitine O-aceyltransferase, mitochondrial	coa[m] + pcrn[m] <=> crn[m] + ppcoa[m]	12908.1	1	-1000	1000	1		''
CSNATm	carnitine O-aceyltransferase, mitochondrial	coa[m] + acrn[m] <=> crn[m] + accoa[m]	12908.1	1	-1000	1000	3		'uptake of ubiquinone is by diffusion according to pharmacological study (http://www.kombuchapower.com/CO-Q-10/200209.pdf). Mostly obtained by endogenous synthesis, but no evidence of enterocyte synthesis of ubiquinone.'	PMID: 17482886.
CTPS1	CTP synthase (NH3)	atp[c] + nh4[c] + utp[c] -> 2 h[c] + adp[c] + pi[c] + ctp[c]	51797.1	0	0	1000	2		'much of the endogenous CO reaches lungs where it is expired out. Within the enterocyte, CO plays a role in protection, inflammation (activation of guanylate cyclase) and also as a neurotransmitter. Also maintains membrane potential.'	PMID: 17510199, PMID: 14766943, PMID: 16382109, PMID: 15890710
CTPS2	CTP synthase (glutamine)	h2o[c] + atp[c] + gln_L[c] + utp[c] -> 2 h[c] + glu_L[c] + adp[c] + pi[c] + ctp[c]	(55936.1) or (55936.2)	0	0	1000	4	EC-6.3.4.2	'pyrimidine biosynthesis.'	PMID: 9527969
CYOOm3	cytochrome c oxidase, mitochondrial Complex IV	7.92 h[m] + o2[m] + 4 focytC[m] -> 4 h[c] + 1.96 h2o[m] + 4 ficytC[m] + 0.02 o2s[m]	(12868.1) and (12866.1) and (12859.1) and (12857.1) and (75483.1) and (20463.1) and (12867.1) and (17708.1) and (66142.1) and (12862.1) and (102640946.1) and (17709.1) and (12858.1) and (333182.1) and (17710.1) and (78174.1) and (12865.1) and (110323.1) and (84682.1) and (12861.1)	0	0	1000	4	EC-1.9.3.1,	'oxidative phosphorylation also occurs in the intestinal smooth muscle cells, apart from the enterocytes. Chronic intestinal pseudo obstruction occurs when oxidative phosphorylation in smooth muscle cells is hampered. (PMID: 20879992)'	Jong LD, Holtrop M, Kroon AM. (1978). Biochimica et Biophysica Acta (BBA) - Bioenergetics 501: 405-14, PMID: 8260473.
CYOR_u10m	ubiquinol-6 cytochrome c reductase, Complex III	2 h[m] + 2 ficytC[m] + q10h2[m] -> 4 h[c] + 2 focytC[m] + q10[m]	(22361.1) and (22361.2) and (26464.3) or (22361.1) and (22361.2) and (26464.2) or (22361.1) and (22361.1) and (26464.1) or (22361.1) and (26464.2) and (22361.1) or (22361.2) and (22361.1) and (26464.1) or (22361.1) and (26464.3) and (22361.1) or (72535.1) or (11669.1) or (11671.1) or (110695.1) or (56752.1)	0	0	1000	4		'oxidative phosphorylation also occurs in the intestinal smooth muscle cells, apart from the enterocytes. Chronic intestinal pseudo obstruction occurs when oxidative phosphorylation in smooth muscle cells is hampered. (PMID: 20879992)'	Jong LD, Holtrop M, Kroon AM. (1978). Biochimica et Biophysica Acta (BBA) - Bioenergetics 501: 405-14, PMID: 8260473.
CYSALANaEx	L-alanine/L-cysteine Na-dependent exchange (Cys-L in)	na1[e] + ala_L[c] + cys_L[e] -> na1[c] + ala_L[e] + cys_L[c]	(55963.1) or (20514.1)	0	0	1000	3		ASCT-1 transport system operates at the basolateral surface, acts as an amino acid exchanger. Preferred substrates are small neutral amino acids, however shown to have transport proline and hydroxy-proline. At acidic ph also transports aspartate and glutamate. the ASCT-1 operates in a similar mechanism as ASCT-2.'	PMID: 14502423, PMID: 11824937, Kim E. Barrett, Mark Donowitz (2001) Gastrointestinal transport: Molecular physiology, Academic press, A harcourt science and technology company, chapter 10, pages 389-391.
CYSALANlu	L-alanine/L-cysteine Na-dependent exchange (Cys-L in)	ala_L[c] + na1[u] + cys_L[u] -> na1[c] + ala_L[u] + cys_L[c]	20514.1	0	0	1000	4		system ASCT2 located on the apical side, acts in a Na+ dependant manner, however no net gain of Na+. Antiport mechanism of transport. Also transports gly, leu, met and glu that are not mentioned in Recon 1 version.'	PMID: 18195088, Sareen S. Gropper, jack L. Smith, James L. Groff (2009) Wadaworth cengage learning, Advanced nutrition and human metabolism, 5th edition, page 192
CYSAMOu	Cysteamine oxygenase	cysam[u] + o2[u] -> 2 h[u] + hyptaur[u]		0	0	1000	2		hydrolysis of dietary CoA to pantothenic acid in the lumen. Proton added to substrate side for elemental balancing.'	PMID: 6619987, Janos Zempleni, Robert B. Rucker, Donald B. McCormick, John W. Suttie (2007) Handbook of vitamins, CRC press, chapter 9, page 293-294, Sareen S. Gropper, Jack L. Smith, James L. Groff (2009) Advanced nutrition and human metabolism, Wadsworth cengage learning, 5th edition, page 339-340.
CYSASNNlu	L-cysteine/L-asparagine Na-dependent exchange (Cys-L in)	na1[u] + asn_L[c] + cys_L[u] -> na1[c] + asn_L[u] + cys_L[c]	20514.1	0	0	1000	4		system ASCT2 located on the apical side, acts in a Na+ dependant manner, however no net gain of Na+. Antiport mechanism of transport. Also transports gly, leu, met and glu that are not mentioned in Recon 1 version.'	PMID: 18195088, Sareen S. Gropper, jack L. Smith, James L. Groff (2009) Wadaworth cengage learning, Advanced nutrition and human metabolism, 5th edition, page 192
CYSATB0tc	transport of L-Cysteine into the intestinal cells by ATB0 transporter	2 na1[u] + cl[u] + cys_L[u] -> 2 na1[c] + cl[c] + cys_L[c]	56774.1	0	0	1000	4		ATB0 is both sodium and chloride coupled, with reaction stoichiometry 2Na+:1cl:1amino acid. The transporter is located in the intestine, has a broad substrate specificity (both neutral and cationic amino acids), but is not involved in the transport of aspartate, glutamate and proline (PMID:18195088).'	PMID:18195088
CYSB0AT1Atc	transport of L-Cysteine by the apical neutral amino acid transporters in kidney and intestine	na1[u] + cys_L[u] -> na1[c] + cys_L[c]	(74338.1) and (57394.1 or 70008.1)	0	0	1000	4	3.4.17.23	'transports all the neutral amino acids with preference for methionine, leucine and valine. Reaction stoichiometry is 1:1. Requires heterodimerization with collectrin protein for increased affinity. Found in kidney and intestine, however also reported to be expressed in skin. Requires association with ACE2 for expression in intestine but with collectrin for expression in kidney.'	PMID: 19472175, PMID: 15804236, PMID: 18400692
CYSGLNNlu	L-cysteine/L-glutamine Na-dependent exchange (Cys-L in)	na1[u] + cys_L[u] + gln_L[c] -> na1[c] + cys_L[c] + gln_L[u]	20514.1	0	0	1000	4		system ASCT2 located on the apical side, acts in a Na+ dependant manner, however no net gain of Na+. Antiport mechanism of transport. Also transports gly, leu, met and glu that are not mentioned in Recon 1 version.'	PMID: 18195088, Sareen S. Gropper, jack L. Smith, James L. Groff (2009) Wadaworth cengage learning, Advanced nutrition and human metabolism, 5th edition, page 192
CYSGLTH	Glutathione:cystine oxidoreductase	Lcystin[c] + 2 gthrd[c] <=> 2 cys_L[c] + gthox[c]		1	-1000	1000	4	EC-1.8.4.4	52% of dietary methionine is metabolized by the gut. Intestine has the enzymatic capacity for 1) transmethylation and trans-sulfuration of methionine, 2) oxidation of cysteine and 3) glutathione synthesis.'	PMID: 15987836, Sareen S. Gropper, jack L. Smith, James L. Groff (2009) Wadaworth cengage learning, Advanced nutrition and human metabolism, 5th edition, page 196.
CYSGLUexR	L-cysteine/L-glutamine reversible exchanger	cys_L[e] + gln_L[c] <=> cys_L[c] + gln_L[e]	(17254.1) and (53896.1)	1	-1000	1000	4		'located on the basolateral side, operates as an exchanger.'	J.P.F DMello (2003) Amino acids in animal nutrition, 2nd edition, CABI publishing, chapter 3, page 61, Figure 3.2 & table 3.6.
CYSGLYex	CYSGLYex	cys_L[c] + gly[e] -> cys_L[e] + gly[c]	(50934.1 and 17254.1)	0	0	1000	4		''	Pflugers Arch-Eur J Physiol (2000) 440:503-512 DOI 10.1007/s00420000274, PMID: 10574970, J Am Soc Nephrol 14: 837–847, 200, Pflugers Arch-Eur J Physiol (2003) 445:529-533 DOI 10.1007/s00424-002-0973-z, PMID: 18195088, Am J Physiol (2001) 281:C1077-C1093.
CYSGLYexR	L-cysteine/glycine reversible exchanger	cys_L[c] + gly[e] <=> cys_L[e] + gly[c]	(17254.1) and (50934.1) or (17254.1) and (50934.2) or (53896.1) and (17254.1)	1	-1000	1000	4		'located on the basolateral side, operates as an exchanger.'	J.P.F DMello (2003) Amino acids in animal nutrition, 2nd edition, CABI publishing, chapter 3, page 61, Figure 3.2 & table 3.6.
CYSILELAT2tc	transport of L-Cysteine into the cell and efflux of L-Isoleucine out of the cell by LAT2 on the basolateral surfaces of kidney and intestine.	cys_L[e] + ile_L[c] -> cys_L[c] + ile_L[e]	(50934.1 and 17254.1)	0	0	1000	4		higher affinity for small neutral amino acids that LAT1, functions as exchanger (antiport system), at the basolateral surface of membranes in transporting epithelia. Localized in the proximal tubule of kidney, small intestine. Lesser expression in ovary, placenta and brain. Heterodimerization with CD-98 for trafficking of the complex to the membrane. (Pflugers Arch-Eur J Physiol (2000) 440:503-51…	Pflugers Arch-Eur J Physiol (2000) 440:503-512 DOI 10.1007/s00420000274, PMID: 10574970, J Am Soc Nephrol 14: 837?847, 200, Pflugers Arch-Eur J Physiol (2003) 445:529-533 DOI 10.1007/s00424-002-0973-z, PMID: 18195088, Am J Physiol (2001) 281:C1077-C1093.
CYSO	cysteine oxidase	o2[c] + cys_L[c] -> 2 h[c] + 3sala[c]	12583.1	0	0	1000	4	EC-1.13.11.20	52% of dietary methionine is metabolized by the gut. Intestine has the enzymatic capacity for 1) transmethylation and trans-sulfuration of methionine, 2) oxidation of cysteine and 3) glutathione synthesis.'	PMID: 15987836, Sareen S. Gropper, jack L. Smith, James L. Groff (2009) Wadaworth cengage learning, Advanced nutrition and human metabolism, 5th edition, page 196.
CYSPHELAT2tc	transport of L-Cysteine into the cell and efflux of L-Phenylalanine out of the cell by LAT2 on the basolateral surfaces of kidney and intestine.	cys_L[e] + phe_L[c] -> cys_L[c] + phe_L[e]	(50934.1 and 17254.1)	0	0	1000	4		higher affinity for small neutral amino acids that LAT1, functions as exchanger (antiport system), at the basolateral surface of membranes in transporting epithelia. Localized in the proximal tubule of kidney, small intestine. Lesser expression in ovary, placenta and brain. Heterodimerization with CD-98 for trafficking of the complex to the membrane. (Pflugers Arch-Eur J Physiol (2000) 440:503-51…	Pflugers Arch-Eur J Physiol (2000) 440:503-512 DOI 10.1007/s00420000274, PMID: 10574970, J Am Soc Nephrol 14: 837?847, 200, Pflugers Arch-Eur J Physiol (2003) 445:529-533 DOI 10.1007/s00424-002-0973-z, PMID: 18195088, Am J Physiol (2001) 281:C1077-C1093.
CYSSERNaEx	L-serine/L-cysteine Na-dependent exchange (Cys-L in)	na1[e] + cys_L[e] + ser_L[c] -> na1[c] + cys_L[c] + ser_L[e]	(55963.1) or (20514.1)	0	0	1000	3		ASCT-1 transport system operates at the basolateral surface, acts as an amino acid exchanger. Preferred substrates are small neutral amino acids, however shown to have transport proline and hydroxy-proline. At acidic ph also transports aspartate and glutamate. the ASCT-1 operates in a similar mechanism as ASCT-2.'	PMID: 14502423, PMID: 11824937, Kim E. Barrett, Mark Donowitz (2001) Gastrointestinal transport: Molecular physiology, Academic press, A harcourt science and technology company, chapter 10, pages 389-391.
CYSSERNlu	L-serine/L-cysteine Na-dependent exchange (Cys-L in)	na1[u] + cys_L[u] + ser_L[c] -> na1[c] + cys_L[c] + ser_L[u]		0	0	1000	4		system ASCT2 located on the apical side, acts in a Na+ dependant manner, however no net gain of Na+. Antiport mechanism of transport. Also transports gly, leu, met and glu that are not mentioned in Recon 1 version.'	PMID: 18195088, Sareen S. Gropper, jack L. Smith, James L. Groff (2009) Wadaworth cengage learning, Advanced nutrition and human metabolism, 5th edition, page 192
CYSSNAT2	L-Cysteine symport via sodium symport	na1[e] + cys_L[e] -> na1[c] + cys_L[c]	67760.1	0	0	1000	4		system A transports short chain neutral amino acids. Prefers alanine, located on the basolateral surface, activated upon amino acid depletion. Na+ dependant, carries amino acids into the enterocytes from the extracellular fluid.'	PMID: 17237199, PMID: 19015196, PMID: 18195088, Sareen S. Gropper, jack L. Smith, James L. Groff (2009) Wadaworth cengage learning, Advanced nutrition and human metabolism, 5th edition, page 194
CYSSNAT5tc	transport of L-Cysteine into the cell coupled with co-transport with Sodium and counter transport with proton by SNAT5 transporter.	h[c] + na1[u] + cys_L[u] <=> na1[c] + h[u] + cys_L[c]	209837	1	-1000	1000	4		'SNAT5 performs both symport with sodium and antiport with proton, for the net transport of neutral amino acid into the cell. Cellular localization has been reported in stomach, brain, liver, lung, small intestine, spleen, colon and kidney. (PMID: 12845534)'	PMID: 12845534, PMCID: PMC1665133, PMID:18195088
CYSTALArBATtc	transport of L-Cystine into the cell in exchange for L-Alanine by b0,+AT transporter at the apical surfaces of the membranes of small intestine and renal cells.	ala_L[c] + Lcystin[u] -> ala_L[u] + Lcystin[c]	(30962.1 and 20532.1)	0	0	1000	4		sodium independent antiport transport system, exchanges di-basic amino acids into the cells and neutral amino acids out of the cell. Located on the apical surfaces of transporting epithelia. Cellular localization being small intestine, kidney (proximal tubule), lung, placenta, brain and thymus. Requires the heterodimerization with rBAT glycoprotein. (PMID: 10958334).'	PMID: 10958334, PMID: 19184091, PMID: 18195088, PMID: 11546643
CYStec	L-cysteine transport via diffusion (extracellular to cytosol)	cys_L[e] <=> cys_L[c]	215113	1	-1000	1000	4		'LAT4 is expressed at the basolateral surface, carries uniport amino acid efflux. No direct evidence found but similar in action to LAT2-4F2hc (PMID: 17273864).'	PMID: 15659399, PMID: 18056335, PMID: 12930836.
CYSTGL	cystathionine g-lyase	h2o[c] + cyst_L[c] -> nh4[c] + cys_L[c] + 2obut[c]	(107869.1) or (107869.2)	0	0	1000	2	EC-4.4.1.1	52% of dietary methionine is metabolized by the gut. Intestine has the enzymatic capacity for 1) transmethylation and trans-sulfuration of methionine, 2) oxidation of cysteine and 3) glutathione synthesis.'	PMID: 15987836, Sareen S. Gropper, jack L. Smith, James L. Groff (2009) Wadaworth cengage learning, Advanced nutrition and human metabolism, 5th edition, page 196.
CYSTGLUex	L-cystine/L-glutamate exchanger	glu_L[c] + Lcystin[e] -> Lcystin[c] + glu_L[e]	(26570.1 and 17254.1)	0	0	1000	4		'xct transport system is highly expressed in tissues metabolizing glutamine at a higher rate. Glutamine converted to glutamate, is exchanged for cysteine by this transporter. Operates in an antiport mechanism and ubiquitously expressed. '	PMID: 11417227, PMID: 21590811, PMID: 16144837, PMID: 18195088.
CYSTHRNaEx	L-cysteine/L-threonine Na-dependent exchange (Cys-L in)	na1[e] + cys_L[e] + thr_L[c] -> na1[c] + cys_L[c] + thr_L[e]	(55963.1) or (20514.1)	0	0	1000	3		ASCT-1 transport system operates at the basolateral surface, acts as an amino acid exchanger. Preferred substrates are small neutral amino acids, however shown to have transport proline and hydroxy-proline. At acidic ph also transports aspartate and glutamate. the ASCT-1 operates in a similar mechanism as ASCT-2.'	PMID: 14502423, PMID: 11824937, Kim E. Barrett, Mark Donowitz (2001) Gastrointestinal transport: Molecular physiology, Academic press, A harcourt science and technology company, chapter 10, pages 389-391.
CYSTHRNlu	L-cysteine/L-threonine Na-dependent exchange (Cys-L in)	na1[u] + cys_L[u] + thr_L[c] -> na1[c] + cys_L[c] + thr_L[u]		0	0	1000	4		system ASCT2 located on the apical side, acts in a Na+ dependant manner, however no net gain of Na+. Antiport mechanism of transport. Also transports gly, leu, met and glu that are not mentioned in Recon 1 version.'	PMID: 18195088, Sareen S. Gropper, jack L. Smith, James L. Groff (2009) Wadaworth cengage learning, Advanced nutrition and human metabolism, 5th edition, page 192
CYSTLEUrBATtc	transport of L-Cystine into the cell in exchange for L-Leucine by b0,+AT transporter at the apical surfaces of the membranes of small intestine and renal cells.	leu_L[c] + Lcystin[u] -> leu_L[u] + Lcystin[c]	(30962.1 and 20532.1)	0	0	1000	4		sodium independent antiport transport system, exchanges di-basic amino acids into the cells and neutral amino acids out of the cell. Located on the apical surfaces of transporting epithelia. Cellular localization being small intestine, kidney (proximal tubule), lung, placenta, brain and thymus. Requires the heterodimerization with rBAT glycoprotein. (PMID: 10958334).'	PMID: 10958334, PMID: 19184091, PMID: 18195088, PMID: 11546643
CYSTS	cystathionine beta-synthase	hcys_L[c] + ser_L[c] -> h2o[c] + cyst_L[c]	12411.1	0	0	1000	2	EC-4.2.1.22	52% of dietary methionine is metabolized by the gut. Intestine has the enzymatic capacity for 1) transmethylation and trans-sulfuration of methionine, 2) oxidation of cysteine and 3) glutathione synthesis.'	PMID: 15987836, Sareen S. Gropper, jack L. Smith, James L. Groff (2009) Wadaworth cengage learning, Advanced nutrition and human metabolism, 5th edition, page 196.
CYTD	cytidine deaminase	h[c] + h2o[c] + cytd[c] -> nh4[c] + uri[c]	(72269.1) or (11628.1)	0	0	1000	4	EC-3.5.4.5	'degradation of pyrimidines.'	PMID: 13610870.
CYTDK1	ATPcytidine 5-phosphotransferase	atp[c] + cytd[c] -> h[c] + adp[c] + cmp[c]	(80914.1) or (22245.1)	0	0	1000	2		''
CYTDt	cytidine facilated transport in cytosol	cytd[e] <=> cytd[c]	(13340.1) or (63959.1)	1	-1000	1000	2			PMID: 8283303.
CYTDt4lu	cytidine transport in via sodium symport	na1[u] + cytd[u] -> na1[c] + cytd[c]		0	0	1000	4		'nucleosides and nucleobases are transported across cell membranes by passive, reversible, facilitated diffusion process. Enterocytes also possess, Na+ dependant active transport system (PMID: 7931703).'	PMID: 8283303, PMID: 7931703.
CYTDt5lu	cytidine transport (1:2 Na/cytd cotransport)	2 na1[u] + cytd[u] -> 2 na1[c] + cytd[c]	114304	0	0	1000	4		'nucleosides and nucleobases are transported across cell membranes by passive, reversible, facilitated diffusion process. Enterocytes also possess, Na+ dependant active transport system (PMID: 7931703).'	PMID: 8283303, PMID: 7931703.
CYTDtlu	cytidine facilated transport in cytosol	cytd[u] <=> cytd[c]		1	-1000	1000	4		'nucleosides and nucleobases are transported across cell membranes by passive, reversible, facilitated diffusion process. Enterocytes also possess, Na+ dependant active transport system (PMID: 7931703).'	PMID: 8283303, PMID: 7931703.
CYTK1	cytidylate kinase (CMP)	atp[c] + cmp[c] <=> adp[c] + cdp[c]	66588.1	1	-1000	1000	0	EC-2.7.4.14	''
CYTK12	cytidylate kinase (dCMP,dCTP)	dcmp[c] + dctp[c] <=> 2 dcdp[c]	66588.1	1	-1000	1000	0	EC-2.7.4.14	''
CYTK14	cytidylate kinase (dCMP,UTP)	utp[c] + dcmp[c] <=> dcdp[c] + udp[c]	66588.1	1	-1000	1000	0	EC-2.7.4.14	''
CYTK2	cytidylate kinase (dCMP)	atp[c] + dcmp[c] <=> adp[c] + dcdp[c]	66588.1	1	-1000	1000	0	EC-2.7.4.14	''
CYTK3	cytidylate kinase (CMP)(GTP)	gtp[c] + cmp[c] <=> gdp[c] + cdp[c]	(229949.1) or (229949.2)	1	-1000	1000	0		''
CYTK4	cytidylate kinase (dCMP)(GTP)	gtp[c] + dcmp[c] <=> gdp[c] + dcdp[c]	(229949.1) or (229949.2)	1	-1000	1000	0		''
CYTK5	cytidylate kinase (dCMP)	ctp[c] + dcmp[c] <=> cdp[c] + dcdp[c]	66588.1	1	-1000	1000	0	EC-2.7.4.14	''
CYTK6	cytidylate kinase (CMP,CTP)	cmp[c] + ctp[c] <=> 2 cdp[c]	66588.1	1	-1000	1000	0	EC-2.7.4.14	''
CYTK7	cytidylate kinase (CMP,UTP)	cmp[c] + utp[c] <=> cdp[c] + udp[c]	66588.1	1	-1000	1000	0	EC-2.7.4.14	''
CYTK9	cytidylate kinase (CMP,dCTP)	cmp[c] + dctp[c] <=> cdp[c] + dcdp[c]	66588.1	1	-1000	1000	0	EC-2.7.4.14	''
D3AIBTm	D-3-Amino-isobutanoate:pyruvate aminotransferase, mitochondrial	3aib_D[m] + pyr[m] <=> 2mop[m] + ala_L[m]		1	-1000	1000	4	EC-2.6.1.40		Jane D. Carver, W. Allan Walkera , The Journal of Nutritional Biochemistry, Volume 6, Issue 2, February 1995, Pages 58–72.
DADNt4	deoxyadenosine transport via diffusion	dad_2[e] <=> dad_2[c]		1	-1000	1000	2			PMID: 8283303, PMID: 7931703.
DADNt4lu	deoxyadenosine transport via diffusion	dad_2[u] <=> dad_2[c]		1	-1000	1000	2		'nucleosides and nucleobases are transported across cell membranes by passive, reversible, facilitated diffusion process. Enterocytes also possess, Na+ dependant active transport system (PMID: 7931703).'	PMID: 8283303, PMID: 7931703.
DAG14_14		c14c14_dag[c] -> dag_mmu[c]		0	0	1000
DAG14_16		c14c16_dag[c] -> dag_mmu[c]		0	0	1000
DAG14_180		c14c180_dag[c] -> dag_mmu[c]		0	0	1000
DAG14_181		c14c181_dag[c] -> dag_mmu[c]		0	0	1000
DAG14_182		c14c182_dag[c] -> dag_mmu[c]		0	0	1000
DAG14_183		c14c183_dag[c] -> dag_mmu[c]		0	0	1000
DAG16_14		c16c14_dag[c] -> dag_mmu[c]		0	0	1000
DAG16_16		c16c16_dag[c] -> dag_mmu[c]		0	0	1000
DAG16_180		c16c180_dag[c] -> dag_mmu[c]		0	0	1000
DAG16_181		c16c181_dag[c] -> dag_mmu[c]		0	0	1000
DAG16_182		c16c182_dag[c] -> dag_mmu[c]		0	0	1000
DAG16_183		c16c183_dag[c] -> dag_mmu[c]		0	0	1000
DAG180_14		c180c14_dag[c] -> dag_mmu[c]		0	0	1000
DAG180_16		c180c16_dag[c] -> dag_mmu[c]		0	0	1000
DAG180_180		c180c180_dag[c] -> dag_mmu[c]		0	0	1000
DAG180_181		c180c181_dag[c] -> dag_mmu[c]		0	0	1000
DAG180_182		c180c182_dag[c] -> dag_mmu[c]		0	0	1000
DAG180_183		c180c183_dag[c] -> dag_mmu[c]		0	0	1000
DAG181_14		c181c14_dag[c] -> dag_mmu[c]		0	0	1000
DAG181_16		c181c16_dag[c] -> dag_mmu[c]		0	0	1000
DAG181_180		c181c180_dag[c] -> dag_mmu[c]		0	0	1000
DAG181_181		c181c181_dag[c] -> dag_mmu[c]		0	0	1000
DAG181_182		c181c182_dag[c] -> dag_mmu[c]		0	0	1000
DAG181_183		c181c183_dag[c] -> dag_mmu[c]		0	0	1000
DAG182_14		c182c14_dag[c] -> dag_mmu[c]		0	0	1000
DAG182_16		c182c16_dag[c] -> dag_mmu[c]		0	0	1000
DAG182_180		c182c180_dag[c] -> dag_mmu[c]		0	0	1000
DAG182_181		c182c181_dag[c] -> dag_mmu[c]		0	0	1000
DAG182_182		c182c182_dag[c] -> dag_mmu[c]		0	0	1000
DAG182_183		c182c183_dag[c] -> dag_mmu[c]		0	0	1000
DAG183_14		c183c14_dag[c] -> dag_mmu[c]		0	0	1000
DAG183_16		c183c16_dag[c] -> dag_mmu[c]		0	0	1000
DAG183_180		c183c180_dag[c] -> dag_mmu[c]		0	0	1000
DAG183_181		c183c181_dag[c] -> dag_mmu[c]		0	0	1000
DAG183_182		c183c182_dag[c] -> dag_mmu[c]		0	0	1000
DAG183_183		c183c183_dag[c] -> dag_mmu[c]		0	0	1000
DALAOXx	D-Alanine Oxidase (x)	o2[x] + h2o[x] + ala_D[x] -> h2o2[x] + pyr[x] + nh4[x]	13142.1	0	0	1000	4	EC-1.4.3.3	alternatively D-alanine can get into peroxisomes, D-amino acid oxidases can then act to release pyruvate and H2O2, further catalase can act. Peroxisomal oxidases have been shown to be more active in the enterocytes located at the vilus than in developing intestinal cells at the crypt (PMID: 8243894). High peroxisomal oxidases activity reflects metabolic maturity of enterocytes.'	PMID: 6183, PMID: 8243894, PMID: 10724340.
DALAxt	D-Alanine transport to perixosome	ala_D[c] -> ala_D[x]		0	0	1000	4		alternatively D-alanine can get into peroxisomes, D-amino acid oxidases can then act to release pyruvate and H2O2, further catalase can act. Peroxisomal oxidases have been shown to be more active in the enterocytes located at the vilus than in developing intestinal cells at the crypt (PMID: 8243894). High peroxisomal oxidases activity reflects metabolic maturity of enterocytes.'	PMID: 6183, PMID: 8243894, PMID: 10724340.
DASCBR	dehydroascorbate reductase	h[c] + nadph[c] + dhdascb[c] -> nadp[c] + ascb_L[c]	(93692.1) or (69367.2) or (69367.1)	0	0	1000	4	EC-1.6.5.4	conversion within enterocyte to ascorbate.'	G.F.M. Ball (2006) Vitamins their role in the human body, Blackwell publishing, chapter 19, page 396-397.
DASPO1p	D-aspartate oxidase, peroxisomal	asp_D[x] + o2[x] + h2o[x] -> h2o2[x] + nh4[x] + oaa[x]	(70503.2) or (70503.1)	0	0	1000	4	EC-1.4.3.1	''
DATPtm	transport of dATP into mitochondria	datp[c] -> datp[m]		0	0	1000	2			PMID: 16816105, PMID: 17403938.
DATPtn	dATP diffusion in nucleus	datp[c] <=> datp[n]		1	-1000	1000	2		''
DCTPtm	transport of dCTP into mitochondria	dctp[c] -> dctp[m]		0	0	1000	2			PMID: 16816105, PMID: 17403938.
DCTPtn	dCTP diffusion in nucleus	dctp[c] <=> dctp[n]		1	-1000	1000	2
DCYTD	deoxycytidine deaminase	h[c] + h2o[c] + dcyt[c] -> nh4[c] + duri[c]	(72269.1) or (11628.1)	0	0	1000	4	EC-3.5.4.14	'degradation of pyrimidines.'	PMID: 13610870.
DCYTt	deoxycytidine transport via diffusion	dcyt[e] <=> dcyt[c]		1	-1000	1000	2			PMID: 8283303.
DCYTtlu	deoxycytidine transport via diffusion	dcyt[u] <=> dcyt[c]		1	-1000	1000	2		'nucleosides and nucleobases are transported across cell membranes by passive, reversible, facilitated diffusion process. Enterocytes also possess, Na+ dependant active transport system (PMID: 7931703).'	PMID: 8283303, PMID: 7931703.
DGK1	deoxyguanylate kinase (dGMP:ATP)	atp[c] + dgmp[c] <=> adp[c] + dgdp[c]	14923.1	1	-1000	1000	4	EC-2.7.4.8	''
DGNSKm	deoxyguanosine kinase	atp[m] + dgsn[m] -> h[m] + adp[m] + dgmp[m]	(27369.5) or (27369.1) or (27369.4) or (27369.2) or (27369.3)	0	0	1000	4	EC-2.7.1.113	'for synthesis of dgmp.'	Killeen, S. D., Wang, J. H., Andrews, E. J. & Redmond, H. P. Exploitation of the Toll-like receptor system in cancer: a doubled-edged sword? Br J Cancer 95, 247-252 (2006).
DGSNt	deoyguanosine transport via diffusion	dgsn[e] <=> dgsn[c]		1	-1000	1000	2			PMID: 8283303.
DGSNtlu	deoyguanosine transport via diffusion	dgsn[u] <=> dgsn[c]		1	-1000	1000	2		'nucleosides and nucleobases are transported across cell membranes by passive, reversible, facilitated diffusion process. Enterocytes also possess, Na+ dependant active transport system (PMID: 7931703).'	PMID: 8283303, PMID: 7931703.
DGSNtm	deoyguanosine transport in mitochondria	dgsn[c] <=> dgsn[m]		1	-1000	1000	2		''
DGTPtm	transport of dGTP into mitochondria	dgtp[c] -> dgtp[m]		0	0	1000	2			PMID: 16816105, PMID: 17403938.
DGTPtn	dGTP diffusion in nucleus	dgtp[c] <=> dgtp[n]		1	-1000	1000	2		''
DHAAt1r	dehydroascorbate transport (uniport)	dhdascb[e] <=> dhdascb[c]	(20527.1) or (20525.1) or (20528.1)	1	-1000	1000	4		'uptake of dehydroascorbate from the basolateral surface into the enterocyte. facilitated diffusion, across the basolateral side.'	G.F.M. Ball (2006) Vitamins their role in the human body, Blackwell publishing, chapter 19, page 396-397, PMID: 11396616
DHAAt1rlu	dehydroascorbate transport (uniport)	dhdascb[u] <=> dhdascb[c]		1	-1000	1000	4		'uptake of dehydroascorbate from the apical surface into the enterocyte.'	G.F.M. Ball (2006) Vitamins their role in the human body, Blackwell publishing, chapter 19, page 396-397.
DHAPt	dhap transport	dhap[c] -> dhap[x]		0	0	1000	1		'for regeneration of nad in peroxisomes, for providing nad for the beta oxidation'	PMCID: PMC1820816.
DHAPtc	transport of DHAP into cytosol	dhap[m] -> dhap[c]		0	0	1000	2		''
DHCR71r	7-dehydrocholesterol reductase	h[r] + nadph[r] + ddsmsterol[r] -> nadp[r] + dsmsterol[r]	13360.1	0	0	1000	4	EC-1.3.1.21	Enterocytes stand next to liver in endogenous cholesterol synthesis. In rats they provide 25% of body's cholesterol. The crypt epithelial cells synthesize maximum cholesterol when compared to other parts of the GI tract (PMCID: PMC292609). Reactions till farnesyl pyrophosphate operates in cytosol, however, further steps including squalene synthase operates in E.R (Harper''s illustrated Biochemist…	Davidson, N. O., Magun, A. M. and Glickman, R. M. 2011. Enterocyte Lipid Absorption and Secretion. Comprehensive Physiology. 505?526, PMID: 17015489, PMID: 18216769, PMID: 6833883, PMID: 11229876.
DHFR	dihydrofolate reductase	h[c] + nadph[c] + dhf[c] <=> nadp[c] + thf[c]	13361.1	1	-1000	1000	4	EC-1.5.1.3	'absorbed folate undergoes conversion to 5-methyl-THF within the enterocytes.'	Sareen S. Gropper, Jack L. Smith, James L. Groff (2009) Advanced nutrition and human metabolism, Wadsworth cengage learning, 5th edition, page 350.
DHORD9	dihydoorotic acid dehydrogenase (quinone10)	q10[m] + dhor_S[c] -> q10h2[m] + orot[c]	56749.1	0	0	1000	4		'pyrimidine biosynthesis.'	PMID: 9527969.
DHORTS	dihydroorotase	h2o[c] + dhor_S[c] <=> h[c] + cbasp[c]	69719.1	1	-1000	1000	4	EC-3.5.2.3	'pyrimidine biosynthesis.'	PMID: 9527969.
DHPM1	dihydropyrimidinase (5,6-dihydrouracil)	h2o[c] + 56dura[c] -> h[c] + cala[c]		0	0	1000	4	EC-3.5.2.2		PMID: 9323563.
DHPM2	dihydropyrimidinase (dihydrothymine)	h2o[c] + 56dthm[c] -> h[c] + 3uib[c]		0	0	1000	4	EC-3.5.2.2		Jane D. Carver, W. Allan Walkera , The Journal of Nutritional Biochemistry, Volume 6, Issue 2, February 1995, Pages 58–72.
DINt	deoxyinosine transport via diffusion	din[e] <=> din[c]		1	-1000	1000	4			PMID: 8283303, PMID: 7931703.
DINtlu	deoxyinosine transport via diffusion	din[u] <=> din[c]		1	-1000	1000	2		'nucleosides and nucleobases are transported across cell membranes by passive, reversible, facilitated diffusion process. Enterocytes also possess, Na+ dependant active transport system (PMID: 7931703).'	PMID: 8283303, PMID: 7931703.
DKMPPD	2,3-diketo-5-methylthio-1-phosphopentane degradation reaction	o2[c] + h2o[c] + dkmpp[c] -> 2 h[c] + pi[c] + 2kmb[c] + for[c]		0	0	1000	4		'MTA has anti-cancer effects and many other action within the cell. Sulfur containing amino acids undergo extensive metabolism within enterocytes. The end products serve in purine salvage and in re-synthesis of methionine.'	Benight, N., Burrin, D. G., Stoll, B. (2009). Intestinal metabolism of sulfur amino acids. New Jersey, John wiley and sons.
DM_1a25dhvitd3(n)	demand reaction for vitD3	1a25dhvitd3[n] ->		0	0	1000	1		'the 1,25-dihydroxy vitamin D3 binds to the vitamin D binding protein, migrates to the nucleus and accelerates genomic actions.'	G.F.M. Ball (2006) Vitamins their role in the human body, Blackwell publishing, chapter 8, page 198-199.
DM_4abut(n)	demand reaction for GABA	4abut[n] ->		0	0	1000	1		GABA in the intestine may aid in differentiation and proliferation of epithelial cells. GABA intake by oral administration has been shown to alleviate stress, worry and anxiety and additionally it can also improve human immunity (PMID: 16971751). However the PAT1 transporter located at the apical side of enterocytes have very low affinity for GABA. I have presumed that this oral GABA is used with…	PMID: 16643338
DM_5HPET(r)	demand reaction for 5(S)-HPETE(1-)	5HPET[r] ->		0	0	1000	0		''
DM_datp(m)	demand for datp for mitochondrial DNA synthesis	datp[m] ->		0	0	1000	0			PMID: 18475613, PMID: 16530527, PMID: 19358471, PMID: 19627270, PMID: 16120316, PMID: 2358983.
DM_datp(n)	demand for datp	datp[n] ->		0	0	1000	0			added during gap-filling.
DM_dctp(m)	DM dctp(m)	dctp[m] ->		0	0	1000	0			PMID: 18475613, PMID: 16530527, PMID: 19358471, PMID: 19627270, PMID: 16120316, PMID: 2358983.
DM_dctp(n)	DM dctp(n)	dctp[n] ->		0	0	1000	0
DM_dgtp(m)	DM dgtp(m)	dgtp[m] ->		0	0	1000	0			PMID: 18475613, PMID: 16530527, PMID: 19358471, PMID: 19627270, PMID: 16120316, PMID: 2358983.
DM_dgtp(n)	DM dgtp(n)	dgtp[n] ->		0	0	1000	0		''
DM_dttp(m)	DM dttp(m)	dttp[m] ->		0	0	1000	0			PMID: 18475613, PMID: 16530527, PMID: 19358471, PMID: 19627270, PMID: 16120316, PMID: 2358983.
DM_dttp(n)	DM dttp(n)	dttp[n] ->		0	0	1000	0		'DNA synthesis'	DNA synthesis
DM_pe_mmu(r)	demand reaction for pe mmu[r]	pe_mmu[r] ->		0	0	1000	0		'added during gap-filling, no evidence for such a reaction. only assumed.'	PMID: 17173541
DM_pmtcoa(r)	demand reaction for pmtcoa	pmtcoa[r] ->		0	0	1000	0		'added during gap-filling, no evidence for such a reaction. only assumed.'	PMID: 17173541
DM_TAURc	demand reaction for taurine	taur[c] <=>		1	0	1000	2		'taurine exerts protective role in enterocytes. Confers immunity.'	PMID: 19572337, PMID: 9395781
DMATT	dimethylallyltranstransferase	dmpp[c] + ipdp[c] -> ppi[c] + grdp[c]	14593.1	0	0	1000	4	EC-2.5.1.1	Enterocytes stand next to liver in endogenous cholesterol synthesis. In rats they provide 25% of body's cholesterol. The crypt epithelial cells synthesize maximum cholesterol when compared to other parts of the GI tract (PMCID: PMC292609). Reactions till farnesyl pyrophosphate operates in cytosol, however, further steps including squalene synthase operates in E.R (Harper''s illustrated Biochemist…	Davidson, N. O., Magun, A. M. and Glickman, R. M. 2011. Enterocyte Lipid Absorption and Secretion. Comprehensive Physiology. 505?526, PMID: 17015489, PMID: 18216769, PMID: 6833883, PMID: 11229876.
DNADDP	DNADDP	h2o[c] + dnad[c] -> 2 h[c] + amp[c] + nicrnt[c]		0	0	1000	4	EC-3.6.1.9	'NAD synthesis in enterocytes.'	Janos Zempleni, Robert B. Rucker, Donald B. McCormick, John W. Suttie (2007) Handbook of vitamins, CRC press, chapter 6, page 201-202, Sareen S. Gropper, Jack L. Smith, James L. Groff (2009) Advanced nutrition and human metabolism, Wadsworth cengage learning, 5th edition, page 335.
DPCOAK	dephospho-CoA kinase	atp[c] + dpcoa[c] -> h[c] + coa[c] + adp[c]	71743.1	0	0	1000	4	EC-2.7.1.24	'coenzyme A synthesis within the enterocytes for fatty acid oxidation use.'	PMID: 6619987, Janos Zempleni, Robert B. Rucker, Donald B. McCormick, John W. Suttie (2007) Handbook of vitamins, CRC press, chapter 9, page 295, figure 9.3, Sareen S. Gropper, Jack L. Smith, James L. Groff (2009) Advanced nutrition and human metabolism, Wadsworth cengage learning, 5th edition, page 340-341.
DPCOAPPu	pyrophasphatase (dephospho-CoA)	h2o[u] + dpcoa[u] -> 2 h[u] + amp[u] + pan4p[u]		0	0	1000	2		hydrolysis of dietary CoA to pantothenic acid in the lumen.'	PMID: 6619987, Janos Zempleni, Robert B. Rucker, Donald B. McCormick, John W. Suttie (2007) Handbook of vitamins, CRC press, chapter 9, page 293-294, Sareen S. Gropper, Jack L. Smith, James L. Groff (2009) Advanced nutrition and human metabolism, Wadsworth cengage learning, 5th edition, page 339-340.
DPMVDc	diphosphomevalonate decarboxylase, cytosol	atp[c] + 5dpmev[c] -> h[c] + adp[c] + pi[c] + co2[c] + ipdp[c]	192156	0	0	1000	4		Enterocytes stand next to liver in endogenous cholesterol synthesis. In rats they provide 25% of body's cholesterol. The crypt epithelial cells synthesize maximum cholesterol when compared to other parts of the GI tract (PMCID: PMC292609). Reactions till farnesyl pyrophosphate operates in cytosol, however, further steps including squalene synthase operates in E.R (Harper''s illustrated Biochemist…	Davidson, N. O., Magun, A. M. and Glickman, R. M. 2011. Enterocyte Lipid Absorption and Secretion. Comprehensive Physiology. 505?526, PMID: 17015489, PMID: 18216769, PMID: 6833883, PMID: 11229876.
DSREDUCr	Desmosterol reductase	h[r] + nadph[r] + dsmsterol[r] -> nadp[r] + chsterol[r]	74754.1	0	0	1000	4		Enterocytes stand next to liver in endogenous cholesterol synthesis. In rats they provide 25% of body's cholesterol. The crypt epithelial cells synthesize maximum cholesterol when compared to other parts of the GI tract (PMCID: PMC292609). Reactions till farnesyl pyrophosphate operates in cytosol, however, further steps including squalene synthase operates in E.R (Harper''s illustrated Biochemist…	Davidson, N. O., Magun, A. M. and Glickman, R. M. 2011. Enterocyte Lipid Absorption and Secretion. Comprehensive Physiology. 505?526, PMID: 17015489, PMID: 18216769, PMID: 6833883, PMID: 11229876.
DTMPK	dTMP kinase	atp[c] + dtmp[c] <=> adp[c] + dtdp[c]	21915.1	1	-1000	1000	4	EC-2.7.4.9	''
DTMPKm	dTMP kinase in mitochondria	atp[m] + dtmp[m] <=> adp[m] + dtdp[m]		1	-1000	1000	4			'PMID: 17403938'
DTTPtm	transport of dTTP into mitochondria	dttp[c] -> dttp[m]		0	0	1000	2			PMID: 16816105, PMID: 17403938.
DTTPtn	dTTP diffusion in nucleus	dttp[c] <=> dttp[n]		1	-1000	1000	2		''
DURAD	dihydrouracil dehydrogenase (NADP)	nadp[c] + 56dura[c] <=> h[c] + nadph[c] + ura[c]		1	-1000	1000	4	EC-1.3.1.2		PMID: 9323563.
DURAD2	dihydrothymin dehydrogenase (NADP)	nadp[c] + 56dthm[c] <=> h[c] + nadph[c] + thym[c]	99586.1	1	-1000	1000	4	EC-1.3.1.2		Jane D. Carver, W. Allan Walkera , The Journal of Nutritional Biochemistry, Volume 6, Issue 2, February 1995, Pages 58–72.
DURIPP	deoxyuridine phosphorylase	pi[c] + duri[c] <=> ura[c] + 2dr1p[c]	(667034.1) or (76654.1)	1	-1000	1000	4		'degradation of pyrimidines.'	PMID: 13610870.
DURIt	deoxyuridine transport via diffusion	duri[e] <=> duri[c]		1	-1000	1000	2			PMID: 8283303.
DURItlu	deoxyuridine transport via diffusion	duri[u] <=> duri[c]		1	-1000	1000	2		'nucleosides and nucleobases are transported across cell membranes by passive, reversible, facilitated diffusion process. Enterocytes also possess, Na+ dependant active transport system (PMID: 7931703).'	PMID: 8283303, PMID: 7931703.
DUTPDP	dUTP diphosphatase	h2o[c] + dutp[c] -> h[c] + ppi[c] + dump[c]		0	0	1000	3		''
EBP1r	3-beta-hydroxysteroid-delta(8),delta(7)-isomerase	zymst[r] -> chlstol[r]	13595.1	0	0	1000	4	EC-5.3.3.5	Enterocytes stand next to liver in endogenous cholesterol synthesis. In rats they provide 25% of body's cholesterol. The crypt epithelial cells synthesize maximum cholesterol when compared to other parts of the GI tract (PMCID: PMC292609). Reactions till farnesyl pyrophosphate operates in cytosol, however, further steps including squalene synthase operates in E.R (Harper''s illustrated Biochemist…	Davidson, N. O., Magun, A. M. and Glickman, R. M. 2011. Enterocyte Lipid Absorption and Secretion. Comprehensive Physiology. 505?526, PMID: 17015489, PMID: 18216769, PMID: 6833883, PMID: 11229876.
ENO	enolase	2pg[c] <=> h2o[c] + pep[c]	(433182.1) or (433182.2) or (433182.1) or (13807.1)	1	-1000	1000	4	EC-4.2.1.11	''	PMID: 11458019
EPAFABPpmtc	uptake of Eicosapentaenoic acid by the enterocytes	tmndnc[u] -> tmndnc[c]	(14719.1 or 12491.1)	0	0	1000	4		GOT2 encodes FABPpm that may either act alone or in co-ordination with CD36, for the uptake of long chain fatty acids (exhibits a selective preference for long chain PUFA and essential fatty acids over non-essential fatty acids). The fatty acids alternatively can undergo passive diffusion. once inside the cell, they bind to the cytoplasmic fatty acid binding protein (FABPc) and thereby undergo ac…	PMID: 20086080, PMID: 10617989, PMID: 8717442, Progress in Lipid Research Volume 48, Issue 2, March 2009, Pages 101-115
ETHAK	ETHAK	atp[c] + etha[c] -> h[c] + adp[c] + ethamp[c]		0	0	1000	3	EC-2.7.1.82		PMID: 14285489, PMID: 20503434.
EX_25HVITD3(u)	25-Hydroxyvitamin D3 exchange	25hvitd3[u] <=>		1	-1000	0
EX_34dhphe(e)	3,4-Dihydroxy-L-phenylalanine exchange	34dhphe[e] <=>		1	0	1000
EX_34DHPHE(u)	exchange reaction for 3,4-Dihydroxy-L-phenylalanine	34dhphe[u] <=>		1	-1000	0
EX_4ABUT(u)	exchange reaction for GABA	4abut[u] <=>		1	-1000	0
EX_4HPRO(e)	exchange reaction for 4-hydroxy proline	4hpro_LT[e] <=>		1	0	1000
EX_4HPRO(u)	exchange reaction for hydroxy proline	4hpro_LT[u] <=>		1	0	0
EX_5mthf(e)	5-Methyltetrahydrofolate exchange	5mthf[e] <=>		1	0	1000
EX_5mthf(u)	exchange reaction for 5-Methyltetrahydrofolate	5mthf[u] <=>		1	0	0
EX_adn(e)	Adenosine exchange	adn[e] <=>		1	0	1000
EX_adn(u)	exchange reaction for Adenosine	adn[u] <=>		1	0	0
EX_adocbl(e)	Adenosylcobalamin exchange	adocbl[e] <=>		1	0	1000
EX_ADPCBL(u)	exchange reaction for Adenosylcobalamin	adocbl[u] <=>		1	-9.03234e-09	0
EX_ala_B(e)	beta-Alanine exchange	ala_B[e] <=>		1	0	1000
EX_ala_D(e)	D-Alanine exchange	ala_D[e] <=>		1	0	1000
EX_ala_L(e)	L-Alanine exchange	ala_L[e] <=>		1	0	1000
EX_ala_L(u)	exchange reaction for L-alanine	ala_L[u] <=>		1	-0.0964751	1000
EX_ALAALA(u)	exchange reaction for alanylalanine	alaala[u] <=>		1	0	0
EX_ala-B(u)	exchange reaction for beta alanine	ala_B[u] <=>		1	0	0
EX_ALA-D(u)	exchange reaction for D-alanine	ala_D[u] <=>		1	0	0
EX_AMP(u)	exchange reaction for amp	amp[u] <=>		1	0	1000
EX_arach(u)	exchange reaction for arachidate	arach[u] <=>		1	0	0
EX_ARACHD(u)	exchange reaction for arachidonic acid	arachd[u] <=>		1	0	0
EX_arg_L(e)	L-Arginine exchange	arg_L[e] <=>		1	0	1000
EX_ARG-L(u)	exchange reaction for L-arginine	arg_L[u] <=>		1	-0.0564486	0
EX_ascb_L(e)	L-Ascorbate exchange	ascb_L[e] <=>		1	0	1000
EX_ASCB-L(u)	exchnage reaction for L-ascorbate	ascb_L[u] <=>		1	0	0
EX_asn_L(e)	L-Asparagine exchange	asn_L[e] <=>		1	0	1000
EX_asn_L(u)	exchange reaction for L-asparagine	asn_L[u] <=>		1	0	1000
EX_asp_D(e)	D-Aspartate exchange	asp_D[e] <=>		1	0	1000
EX_asp_L(e)	L-Aspartate exchange	asp_L[e] <=>		1	0	1000
EX_ASP-D(u)	exchange reaction for D-aspartic acid	asp_D[u] <=>		1	0	0
EX_ASP-L(u)	exchange reaction for L-aspartic acid	asp_L[u] <=>		1	-0.134062	0
EX_atp(e)	excahnge of atp	atp[e] <=>		1	0	1000
EX_atp(u)	exchange reaction for atp	atp[u] <=>		1	0	1000
EX_avite1(e)	alpha-Tocopherol exchange	avite1[e] <=>		1	0	1000
EX_AVITE1(u)	exchange reaction for alpha-Tocopherol	avite1[u] <=>		1	-0.000102351	0
EX_BGLC(u)	exchange reaction for beta glucans	bglc[u] <=>		1	0	1000
EX_bildglcur(e)	Bilirubin beta-diglucuronide exchange	bildglcur[e] <=>		1	0	1000
EX_bildglcur(u)	exchange reaction for blirubin di-glucuronide	bildglcur[u] <=>		1	0	1000
EX_bilglcur(u)	exchange reaction for blirubin mono-glucuronide	bilglcur[u] <=>		1	0	1000
EX_btn(e)	Biotin exchange	btn[e] <=>		1	0	1000
EX_BTN(u)	exchange reaction for biotin	btn[u] <=>		1	-1.00243e-06	0
EX_C8CRN	exchange reaction for octanoyl carnitine	c8crn[e] <=>		1	0	1000
EX_CARN(u)	exchange reaction for carnosine	carn[u] <=>		1	0	0
EX_chol(e)	Choline exchange	chol[e] <=>		1	0	1000
EX_chol(u)	exchange reaction for Choline	chol[u] <=>		1	0	0
EX_cholate(e)	Cholate exchange	cholate[e] <=>		1	0	1000
EX_cholate(u)	exchange reaction for cholate	cholate[u] <=>		1	0	0
EX_chsterol(e)	Cholesterol exchange	chsterol[e] <=>		1	0	1000
EX_chsterol(u)	exchange reaction for cholesterol	chsterol[u] <=>		1	0	1000
EX_CHYLO(e)	exchange of chylomicron	chylo[e] <=>		1	0	1000
EX_citr(e)	EX citr(e)	citr_L[e] <=>		1	0	1000
EX_cl(e)	Chloride exchange	cl[e] <=>		1	0	1000
EX_cl(u)	exchange reaction for Chloride	cl[u] <=>		1	-0.0553453	0
EX_co(e)	Carbon monoxide exchange	co[e] <=>		1	0	1000
EX_co2(e)	CO2 exchange	co2[e] <=>		1	0	1000
EX_coa(u)	exchange reaction for coa	coa[u] <=>		1	0	1000
EX_crn(e)	L-Carnitine exchange	crn[e] <=>		1	0	1000
EX_crn(u)	exchange reaction for L-Carnitine	crn[u] <=>		1	0	0
EX_cys_L(e)	L-Cysteine exchange	cys_L[e] <=>		1	0	1000
EX_cys_L(u)	exchange reaction for L-cysteine	cys_L[u] <=>		1	-0.0374432	0
EX_cysam(u)	exchange reaction for cysam	cysam[u] <=>		1	0	1000
EX_cytd(e)	Cytidine exchange	cytd[e] <=>		1	0	1000
EX_cytd(u)	exchange reaction for Cytidine	cytd[u] <=>		1	0	0
EX_dad_2(e)	Deoxyadenosine exchange	dad_2[e] <=>		1	0	1000
EX_dad_2(u)	exchange reaction for 2-deoxyadenosine	dad_2[u] <=>		1	0	0
EX_DCHAC(u)	exchange reaction for deoxycholic acid	dchac[u] <=>		1	0	1000
EX_dcyt(e)	Deoxycytidine exchange	dcyt[e] <=>		1	0	1000
EX_dcyt(u)	exchange reaction for Deoxycytidine	dcyt[u] <=>		1	0	0
EX_dgsn(e)	Deoxyguanosine exchange	dgsn[e] <=>		1	0	1000
EX_dgsn(u)	exchange reaction for Deoxyguanosine	dgsn[u] <=>		1	0	0
EX_dhdascb(e)	Dehydroascorbate exchange	dhdascb[e] <=>		1	0	0
EX_dhdascb(u)	exchange reaction for dehydroascorbide(1-)	dhdascb[u] <=>		1	0	0
EX_din(e)	Deoxyinosine exchange	din[e] <=>		1	0	1000
EX_din(u)	exchange reaction for Deoxyinosine	din[u] <=>		1	0	0
EX_dpcoa(u)	exchange reaction for dpcoa	dpcoa[u] <=>		1	0	1000
EX_duri(e)	Deoxyuridine exchange	duri[e] <=>		1	0	1000
EX_duri(u)	exchange reaction for Deoxyuridine	duri[u] <=>		1	0	0
EX_FAD(u)	exchange reaction for fad	fad[u] <=>		1	0	1000
EX_fe2(u)	EX fe2(u)	fe2[u] <=>		1	-0.000811954	0
EX_fe3(e)	Fe3+ exchange	fe3[e] <=>		1	0	1000
EX_fmn(u)	exchange reaction for FMN	fmn[u] <=>		1	0	1000
EX_fol(u)	exchange reaction for Folate	fol[u] <=>		1	-5.54844e-06	0
EX_fru(e)	D-Fructose exchange	fru[e] <=>		1	0	1000
EX_fru(u)	exchange reaction for D-Fructose	fru[u] <=>		1	-0.703785	0
EX_gal(e)	D-Galactose exchange	gal[e] <=>		1	0	1000
EX_gal(u)	exchange reaction for D-Galactose	gal[u] <=>		1	0	0
EX_gam(e)	D-Glucosamine exchange	gam[e] <=>		1	0	1000
EX_gam(u)	exchange reaction for D-Glucosamine	gam[u] <=>		1	0	0
EX_gchola(e)	Glycocholate exchange	gchola[e] <=>		1	0	1000
EX_GCHOLA(u)	exchange reaction for glycocholate	gchola[u] <=>		1	0	0
EX_glc(e)	D-Glucose exchange	glc_D[e] <=>		1	0	1000
EX_glc_D(u)	exchange reaction for D-glucose	glc_D[u] <=>		1	-2.00751	0
EX_GLGCHLO(u)	exchange reaction for beta glucan-glycocholate complex	glgchlo[u] <=>		1	0	1000
EX_gln_L(e)	L-Glutamine exchange	gln_L[e] <=>		1	0	1000
EX_gln_L(u)	exchange reaction for L-glutamine	gln_L[u] <=>		1	-0.400222	1000
EX_GLTCHO(u)	exchange reaction for beta glucan-taurocholic acid complex	gltcho[u] <=>		1	0	1000
EX_GLTDECHOL(u)	exchange reaction for beta glucan-taurodeoxycholic acid complex	gltdechol[u] <=>		1	0	1000
EX_glu_L(e)	L-Glutamate exchange	glu_L[e] <=>		1	0	1000
EX_GLU-L(u)	exchange reaction for L-Glutamate	glu_L[u] <=>		1	0	0
EX_gly(e)	Glycine exchange	gly[e] <=>		1	0	1000
EX_gly(u)	exchange reaction for Glycine	gly[u] <=>		1	-0.0944384	0
EX_glyc(u)	exchange reaction for Glycerol	glyc[u] <=>		1	0	0
EX_GLYGLY(u)	exchange reaction for glycylglycine	glygly[u] <=>		1	0	0
EX_GLYGN2(u)	exchange reaction for glycogen, structure 2 (glycogenin-1,6-{7[1,4-Glc], 4[1,4-Glc]})	glygn2[u] <=>		1	0	1000
EX_glygn4(u)	exchange reaction for glycogen, structure 4 (glycogenin-1,6-{2[1,4-Glc], [1,4-Glc]})	glygn4[u] <=>		1	0	1000
EX_glygn5(u)	exchange reaction for glycogen, structure 5 (glycogenin-2[1,4-Glc])	glygn5[u] <=>		1	0	1000
EX_GLYLEU(u)	exchange reaction for glycylleucine	glyleu[u] <=>		1	0	0
EX_GLYPHE(u)	exchange reaction for glycylphenylalaine	glyphe[u] <=>		1	0	0
EX_GLYPRO(u)	exchange reaction for glycylproline	glypro[u] <=>		1	0	0
EX_GLYSAR(u)	exchange reaction for glycylsarcosine	glysar[u] <=>		1	0	0
EX_gsn(e)	Guanosine exchange	gsn[e] <=>		1	0	1000
EX_gsn(u)	exchange reaction for Guanosine	gsn[u] <=>		1	0	0
EX_GUM(u)	exchange reaction for guar gums	gum[u] <=>		1	0	1000
EX_GUMDCHAC(u)	exchange reaction for guar gum-deoxyxholic acid complex	gumdchac[u] <=>		1	0	1000
EX_GUMGCHOL(u)	exchange reaction for guar gum-glycocholate complex	gumgchol[u] <=>		1	0	1000
EX_GUMTCHOL(u)	exchange reaction for guar gum-taurocholic acid complex	gumtchol[u] <=>		1	0	1000
EX_h(e)	H+ exchange	h[e] <=>		1	0	1000
EX_h(u)	exchange reaction for proton	h[u] <=>		1	0	1000
EX_h2o(e)	H2O exchange	h2o[e] <=>		1	0	1000
EX_H2O(u)	exchange reaction for water	h2o[u] <=>		1	0	0
EX_hco3(e)	Bicarbonate exchange	hco3[e] <=>		1	0	1000
EX_HDCA(u)	exchange reaction for Hexadecanoate (n-C16:0)	hdca[u] <=>		1	0	0
EX_his_L(e)	L-Histidine exchange	his_L[e] <=>		1	0	1000
EX_his_L(u)	exchange reaction for L-histidine	his_L[u] <=>		1	-0.0482163	0
EX_hyptaur(u)	exchange reaction for hyptaur	hyptaur[u] <=>		1	0	1000
EX_ile_L(e)	L-Isoleucine exchange	ile_L[e] <=>		1	0	1000
EX_ILE-L(u)	exchange reaction for L-isoleucine	ile_L[u] <=>		1	-0.121198	0
EX_ins(e)	Inosine exchange	ins[e] <=>		1	0	1000
EX_ins(u)	exchange reaction for Inosine	ins[u] <=>		1	0	0
EX_k(e)	K+ exchange	k[e] <=>		1	0	1000
EX_K(u)	exchange reaction for potassium	k[u] <=>		1	0	1000
EX_lac_L(e)	L-Lactate exchange	lac_L[e] <=>		1	0	1000
EX_LAC-L(u)	exchange reaction for L-Lactate	lac_L[u] <=>		1	0	0
EX_LCTS(u)	exchange reaction for Lactose	lcts[u] <=>		1	0	1000
EX_Lcystin(e)	L-Cystine exchange	Lcystin[e] <=>		1	0	0
EX_LCYSTIN(u)	exchange reaction for cystine	Lcystin[u] <=>		1	0	0
EX_leu_L(e)	L-Leucine exchange	leu_L[e] <=>		1	0	1000
EX_leu_L(u)	exchange reaction for L-leucine	leu_L[u] <=>		1	-0.181797	1000
EX_LEUGLY(u)	exchange reaction for leucylglycine	leugly[u] <=>		1	0	0
EX_LEULEU(u)	exchange reaction for leucylleucine	leuleu[u] <=>		1	0	0
EX_lnlncg(e)	gamma-linolenic acid exchange	lnlncg[e] <=>		1	0	1000
EX_LNLNCG(u)	exchange reaction for gamma-linolenic acid	lnlncg[u] <=>		1	0	0
EX_lpchol_mmu(e)	exchange of lpchol_mmu(e)	lpchol_mmu[e] <=>		1	0	1000
EX_lpchol_mmu(u)	exchange reaction for lysophosphatidylcholine	lpchol_mmu[u] <=>		1	0	0
EX_LYS(u)	exchange reaction for lysine	lys_L[u] <=>		1	-0.143304	0
EX_lys_L(e)	L-Lysine exchange	lys_L[e] <=>		1	0	1000
EX_mag_HDCA(u)	exchange reaction for monoglyceride	mag_hdca[u] <=>		1	0	1000
EX_mag_LNLC(u)	exchange reaction for linoleic acid (all cis C18:2) n-6	mag_lnlc[u] <=>		1	0	1000
EX_mag_LNLNCA(u)	exchange reaction for diglyceride	mag_lnlnca[u] <=>		1	0	1000
EX_mag_OCDCA(u)	exchange reaction for monoglyceride	mag_ocdca[u] <=>		1	0	1000
EX_mag_OCDCEA(u)	exchange reaction for diglyceride	mag_ocdcea[u] <=>		1	0	1000
EX_mag_ttdca(u)	exchange reaction for monoglyceride	mag_ttdca[u] <=>		1	0	1000
EX_malt(u)	exchange reaction for Maltose	malt[u] <=>		1	0	0
EX_man(e)	D-Mannose exchange	man[e] <=>		1	0	1000
EX_man(u)	exchange reaction for D-Mannose	man[u] <=>		1	0	0
EX_met_L(e)	L-Methionine exchange	met_L[e] <=>		1	0	1000
EX_MET-L(u)	exchange reaction for methionine	met_L[u] <=>		1	-0.0504003	0
EX_na1(e)	Sodium exchange	na1[e] <=>		1	0	1000
EX_na1(u)	exchange reaction for Sodium	na1[u] <=>		1	-0.111319	0
EX_nac(e)	Nicotinate exchange	nac[e] <=>		1	0	1000
EX_NAC(u)	exchange reaction for nicotinate	nac[u] <=>		1	0	0
EX_ncam(e)	Nicotinamide exchange	ncam[e] <=>		1	0	1000
EX_NCAM(u)	exchange reaction for Nicotinamide	ncam[u] <=>		1	0	0
EX_no(u)	exchange reaction for NO	no[u] <=>		1	0	1000
EX_o2(e)	O2 exchange	o2[e] <=>		1	-0.0264	1000
EX_o2(u)	exchange reaction for oxugen	o2[u] <=>		1	0	0
EX_octa(e)	octanoate (n-C8:0) exchange	octa[e] <=>		1	0	1000
EX_octa(u)	exchange reaction for octanoate (n-C8:0)	octa[u] <=>		1	0	0
EX_oh1(u)	exchange reaction for hydroxide ion	oh1[u] <=>		1	0	1000
EX_orn(e)	Ornithine exchange	orn[e] <=>		1	0	1000
EX_ORN(U)	exchange reaction for ornithine	orn[u] <=>		1	0	0
EX_pan4p(u)	exchange reaction for pan4p	pan4p[u] <=>		1	0	1000
EX_pchol_mmu(e)	Phosphatidylcholine (mouse) exchange	pchol_mmu[e] <=>		1	0	1000
EX_PCHOL_mmu(u)	exchange reaction for Phosphatidylcholine	pchol_mmu[u] <=>		1	0	1000
EX_pe_hs(u)	exchange reaction for phosphatidylethanolamine	pe_mmu[u] <=>		1	0	0
EX_PECT(u)	exchange reaction for pectins	pect[u] <=>		1	0	1000
EX_PECTINDCHAC(u)	exchange reaction for pectin-deoxycholic acid complex	pectindchac[u] <=>		1	0	1000
EX_PECTINGCHOL(u)	exchange reaction for pectin-glycocholate complex	pectingchol[u] <=>		1	0	1000
EX_PECTINTCHOL(u)	exchange reaction for pectin-taurocholic acid complex	pectintchol[u] <=>		1	0	1000
EX_phe_L(e)	L-Phenylalanine exchange	phe_L[e] <=>		1	0	1000
EX_phe_L(u)	exchange reaction for L-phenylalanine	phe_L[u] <=>		1	-0.0765453	0
EX_pheme(u)	exchange reaction for heme	pheme[u] <=>		1	0	0
EX_phyQ(e)	Phylloquinone exchange	phyQ[e] <=>		1	0	1000
EX_PHYQ(u)	exchange reaction for phylloquinone	phyQ[u] <=>		1	-1.35846e-06	0
EX_pi(e)	Phosphate exchange	pi[e] <=>		1	0	1000
EX_PI(u)	exchange reaction for pi	pi[u] <=>		1	0	0
EX_pnto_R(e)	(R)-Pantothenate exchange	pnto_R[e] <=>		1	0	1000
EX_PNTO-R(u)	exchange reaction for (R)-Pantothenate	pnto_R[u] <=>		1	0	0
EX_ppi(u)	exchange reaction for ppi	ppi[u] <=>		1	0	1000
EX_pro_L(e)	L-Proline exchange	pro_L[e] <=>		1	0	1000
EX_pro-D(e)	EX pro-D(e)	pro_D[e] <=>		1	0	1000
EX_PRO-D(u)	exchange reaction for D-proline	pro_D[u] <=>		1	0	0
EX_PROGLY(u)	exchange reaction for prolyl-glycine	progly[u] <=>		1	0	0
EX_PRO-L(u)	exchange reaction for L-Proline	pro_L[u] <=>		1	-0.249654	0
EX_PSYL(u)	exchange reaction for psyllium	psyl[u] <=>		1	0	1000
EX_PSYLCHOL(u)	exchange reaction for psyllium-glycocholic acid complex	psylchol[u] <=>		1	0	1000
EX_PSYLTCHOL(u)	exchange reaction for psyllium-taurocholic acid complex	psyltchol[u] <=>		1	0	1000
EX_PSYLTDECHOL(u)	exchange reaction for psyllium-taurodeoxycholic acid complex	psyltdechol[u] <=>		1	0	1000
EX_ptrc(e)	Putrescine exchange	ptrc[e] <=>		1	0	1000
EX_PTRC(u)	exchange reaction for Putrescine	ptrc[u] <=>		1	0	0
EX_ptth(u)	exchange reaction for ptth	ptth[u] <=>		1	0	1000
EX_pydam(e)	Pyridoxamine exchange	pydam[e] <=>		1	0	1000
EX_pydam(u)	exchange reaction for Pyridoxamine	pydam[u] <=>		1	0	0
EX_pydx(e)	Pyridoxal exchange	pydx[e] <=>		1	0	1000
EX_pydx(u)	exchange reaction for Pyridoxal	pydx[u] <=>		1	0	0
EX_pydxn(e)	Pyridoxine exchange	pydxn[e] <=>		1	0	1000
EX_pydxn(u)	exchange reaction for Pyridoxine	pydxn[u] <=>		1	-5.06655e-05	0
EX_q10(u)	exchange reaction for ubiquinone	q10[u] <=>		1	0	0
EX_q10h2(e)	exchange reaction for ubiquinol	q10h2[e] <=>		1	0	1000
EX_RETINOL(u)	exchange reaction for retinol	retinol[u] <=>		1	-9.40454e-05	0
EX_retn(e)	Retinoate exchange	retn[e] <=>		1	0	1000
EX_rib_D(e)	D-Ribose exchange	rib_D[e] <=>		1	0	1000
EX_rib_D(u)	exchange reaction for ribose	rib_D[u] <=>		1	0	0
EX_ribflv(e)	Riboflavin exchange	ribflv[e] <=>		1	0	1000
EX_ribflv(u)	exchange reaction for Riboflavin	ribflv[u] <=>		1	-1.95209e-05	0
EX_sbt_D(e)	D-Sorbitol exchange	sbt_D[e] <=>		1	0	1000
EX_SBT-D(u)	exchange reaction for D-Sorbitol	sbt_D[u] <=>		1	0	0
EX_ser_L(e)	L-Serine exchange	ser_L[e] <=>		1	0	1000
EX_ser_L(u)	exchange reaction for L-serine	ser_L[u] <=>		1	-0.157498	1000
EX_SFCYS(e)	exchange reaction for sulfocysteine	slfcys[e] <=>		1	0	1000
EX_spmd(e)	Spermidine exchange	spmd[e] <=>		1	0	1000
EX_SPMD(u)	exchange reaction for spremidine	spmd[u] <=>		1	0	0
EX_sprm(e)		sprm[e] <=>		1	0	1000
EX_SPRM(u)	exchange reaction for spremine	sprm[u] <=>		1	0	0
EX_STRCH1(u)	exchange reaction for starch, structure 1 (1,6-{7[1,4-Glc], 4[1,4-Glc]})	strch1[u] <=>		1	0	1000
EX_strch2(u)	exchange reaction for starch, structure 2 (1,6-{2[1,4-Glc], [1,4-Glc]})	strch2[u] <=>		1	0	1000
EX_SUCR(u)	exchange reaction for Sucrose	sucr[u] <=>		1	0	1000
EX_TAG_HDCA(u)	exchange reaction for Hexadecanoate (n-C16:0)	tag_hdca[u] <=>		1	-0.119556	1000
EX_tag_LNLC(u)	exchange reaction for linoleic acid (all cis C18:2) n-6	tag_lnlc[u] <=>		1	-0.0438599	1000
EX_tag_LNLNCA(u)	exchange reaction for alpha-Linolenic acid, C18:3, n-3	tag_lnlnca[u] <=>		1	-0.00262873	1000
EX_tag_OCDCA(u)	exchange reaction for octadecanoate (n-C18:0)	tag_ocdca[u] <=>		1	-0.0111257	1000
EX_TAG_OCDCEA(u)	exchange reaction for octadecenoate (n-C18:1)	tag_ocdcea[u] <=>		1	-0.108419	1000
EX_tag_ttdca(u)	exchange reaction for tetradecanoate (n-C14:0)	tag_ttdca[u] <=>		1	-0.00605334	1000
EX_taur(e)	Taurine exchange	taur[e] <=>		1	0	1000
EX_TAUR(u)	exchange reaction for Taurine	taur[u] <=>		1	0	0
EX_tchola(e)	Taurocholate exchange	tchola[e] <=>		1	0	1000
EX_TCHOLA(u)	exchange reaction for taurocholic acid	tchola[u] <=>		1	0	0
EX_TDECHOLA(u)	exchange reaction for Taurodeoxycholic acid	tdechola[u] <=>		1	0	1000
EX_thm(e)	Thiamin exchange	thm[e] <=>		1	0	1000
EX_thm(u)	exchange reaction for Thiamin	thm[u] <=>		1	-2.76883e-05	0
EX_thr_L(e)	L-Threonine exchange	thr_L[e] <=>		1	0	1000
EX_thr_L(u)	exchange reaction for L-threonine	thr_L[u] <=>		1	-0.101736	1000
EX_thymd(e)	Thymidine exchange	thymd[e] <=>		1	0	1000
EX_THYMD(u)	exchange reaction for Thymidine	thymd[u] <=>		1	0	0
EX_TMNDNC(u)	exchange reaction for timnodonic acid C20:5, n-3	tmndnc[u] <=>		1	0	0
EX_TRE(u)	exchange reaction for Trehalose	tre[u] <=>		1	0	1000
EX_trp_L(e)	L-Tryptophan exchange	trp_L[e] <=>		1	0	1000
EX_TRP-L(u)	exchange reaction for L-tryptophan	trp_L[u] <=>		1	-0.0144671	0
EX_tyr_L(e)	L-Tyrosine exchange	tyr_L[e] <=>		1	0	1000
EX_TYR-GGN(u)	exchange reaction for glycogen primer	Tyr_ggn[u] <=>		1	0	1000
EX_TYR-L(u)	exchange reaction for L-tyrosine	tyr_L[u] <=>		1	-0.0915529	0
EX_urate(e)	Urate exchange	urate[e] <=>		1	0	1000
EX_urea(e)	Urea exchange	urea[e] <=>		1	0	1000
EX_uri(e)	Uridine exchange	uri[e] <=>		1	0	1000
EX_uri(u)	exchange reaction for Uridine	uri[u] <=>		1	0	0
EX_val_L(e)	L-Valine exchange	val_L[e] <=>		1	0	1000
EX_VAL-L(u)	exchange reaction for L-valine	val_L[u] <=>		1	-0.123524	0
EX_vitd3(e)	Vitamin D3 exchange	vitd3[e] <=>		1	0	1000
EX_vitd3(u)	exchange reaction for calctriol	vitd3[u] <=>		1	-7.95904e-08	0
EX_xylt(e)	Xylitol exchange	xylt[e] <=>		1	0	1000
EX_xylt(u)	exchange reaction for xylitol	xylt[u] <=>		1	0	0
FACOAL140	fatty acid co ligase	coa[c] + atp[c] + ttdca[c] -> amp[c] + ppi[c] + tdcoa[c]	14081.1	0	0	1000
FACOAL160	fatty acid co ligase	coa[c] + atp[c] + hdca[c] -> amp[c] + ppi[c] + pmtcoa[c]	14081.1	0	0	1000
FACOAL161	fatty-acid--CoA ligase (hexadecenoate)	coa[c] + atp[c] + hdcea[c] <=> amp[c] + ppi[c] + hdcoa[c]	14081.1	1	-1000	1000
FACOAL180	fatty acid co ligase	coa[c] + atp[c] + ocdca[c] -> amp[c] + ppi[c] + stcoa[c]	14081.1	0	0	1000
FACOAL181i	C181 fatty acid activation	coa[c] + atp[c] + ocdcea[c] -> amp[c] + ppi[c] + odecoa[c]	(14081.1) or (74205.2) or (74205.1)	0	0	1000
FACOAL1821	fatty-acid--CoA ligase	coa[c] + atp[c] + lnlc[c] <=> amp[c] + ppi[c] + lnlccoa[c]	14081.1	1	0	1000
FACOAL1831	fatty-acid--CoA ligase	coa[c] + atp[c] + lnlncg[c] <=> amp[c] + ppi[c] + lnlncgcoa[c]	14081.1	1	0	1000
FACOAL1832	fatty-acid--CoA ligase	coa[c] + atp[c] + lnlnca[c] <=> amp[c] + ppi[c] + lnlncacoa[c]	14081.1	1	0	1000
FACOAL204	fatty-acid--CoA ligase	coa[c] + atp[c] + arachd[c] <=> amp[c] + ppi[c] + arachdcoa[c]	(22305.1) or (74205.2) or (74205.1) or (14081.1) or (22305.2) or (50790.1) or (50790.2)	1	0	1000
FACOAL205	fatty-acid--CoA ligase	coa[c] + atp[c] + tmndnc[c] <=> amp[c] + ppi[c] + tmndnccoa[c]	14081.1	1	0	1000
FACOAL80i	fatty-acid--CoA ligase (octanoate)	coa[c] + atp[c] + octa[c] -> amp[c] + ppi[c] + occoa[c]	(74205.1) or (74205.2)	0	0	1000
FADDP	FAD diphosphatase	h2o[c] + fad[c] -> 2 h[c] + fmn[c] + amp[c]	18605.1	0	0	1000
FADDPlu	FAD diphosphatase	h2o[u] + fad[u] -> 2 h[u] + amp[u] + fmn[u]	18605.1	0	0	1000
FADH2ETC	complex II reaction for respiratory chain	q10[m] + fadh2[m] -> q10h2[m] + fad[m]		0	0	1000
FADtm	transport of fad into mitochondria	fad[c] <=> fad[m]		1	-1000	1000
FAOXC101C102m	fatty acid beta oxidation(C10:1-->C10:2)m	fad[m] + dece4coa[m] -> fadh2[m] + dec24dicoa[m]	11364.1	0	0	1000
FAOXC101C8m	fatty acid beta oxidation(C10:1-->C8)m	coa[m] + nad[m] + h2o[m] + dc2coa[m] -> nadh[m] + h[m] + accoa[m] + occoa[m]	(93747.1 and 15107.1 and 52538.1)	0	0	1000
FAOXC101m	isomerization(C10:1)m	dece3coa[m] -> dc2coa[m]	13177.1	0	0	1000
FAOXC102C101m	reduction(C10:2-->C10:1)m	h[m] + dec24dicoa[m] + nadph[m] -> dece3coa[m] + nadp[m]	67460.1	0	0	1000
FAOXC102C103m	fatty acid beta oxidation(C10:2-->C10:3)m	fad[m] + dec47dicoa[m] -> fadh2[m] + dectricoa[m]	11364.1	0	0	1000
FAOXC102C103x	fatty acid beta oxidation(C10:2-->C10:3)x	o2[x] + dec47dicoa[x] -> h2o2[x] + dectricoa[x]	11430.1	0	0	1000
FAOXC102C81m	fatty acid beta oxidation(C10:2-->C8:1)m	coa[m] + nad[m] + h2o[m] + 2decdicoa[m] -> nadh[m] + h[m] + accoa[m] + octe5coa[m]	(93747.1 and 15107.1 and 52538.1)	0	0	1000
FAOXC102C81x	fatty acid beta oxidation(C10:2-->C8:1)x	coa[x] + h2o[x] + 2decdicoa[x] + nad[x] -> accoa[x] + octe5coa[x] + nadh[x] + h[x]	(74147.1 and 15488.1 and 113868.1)	0	0	1000
FAOXC102m	isomerization(C10:2)m	3decdicoa[m] -> 2decdicoa[m]	13177.1	0	0	1000
FAOXC102x	isomerization(C10:2)x	3decdicoa[x] -> 2decdicoa[x]	(74147.1 or 23986.1)	0	0	1000
FAOXC103C102m	fatty acid beta oxidation(C10:3-->C10:2)m	h[m] + nadph[m] + dectricoa[m] -> nadp[m] + 3decdicoa[m]	67460.1	0	0	1000
FAOXC103C102x	fatty acid beta oxidation(C10:3-->C10:2)x	dectricoa[x] + h[x] + nadph[x] -> 3decdicoa[x] + nadp[x]	26378.1	0	0	1000
FAOXC10C8m	fatty acid beta oxidation(C10-->C8)m	coa[m] + nad[m] + h2o[m] + fad[m] + dcacoa[m] -> nadh[m] + h[m] + accoa[m] + fadh2[m] + occoa[m]	(11364.1 and 93747.1 and 15107.1 and 52538.1)	0	0	1000
FAOXC10C8x	fatty acid beta oxidation(C10-->C8)x	coa[x] + o2[x] + h2o[x] + nad[x] + dcacoa[x] -> accoa[x] + h2o2[x] + nadh[x] + h[x] + occoa[x]	(11430.1 and 74147.1 and 15488.1 and 113868.1)	0	0	1000
FAOXC121C101m	fatty acid beta oxidation(C12:1-->C10:1)m	coa[m] + nad[m] + h2o[m] + fad[m] + dd5ecoa[m] -> nadh[m] + h[m] + accoa[m] + fadh2[m] + dece3coa[m]		0	0	1000
FAOXC122C101m	fatty acid beta oxidation(C12:2-->C10:1)m	coa[m] + nad[m] + h2o[m] + 2ddecdicoa[m] -> nadh[m] + h[m] + accoa[m] + dece4coa[m]	(93747.1 and 15107.1 and 52538.1)	0	0	1000
FAOXC122m	isomerization(C12:2)m	3ddecdicoa[m] -> 2ddecdicoa[m]	13177.1	0	0	1000
FAOXC123C102m	fatty acid beta oxidation(C12:3-->C10:2)m	coa[m] + nad[m] + h2o[m] + 2dodtricoa[m] -> nadh[m] + h[m] + accoa[m] + dec47dicoa[m]	(93747.1 and 15107.1 and 52538.1)	0	0	1000
FAOXC123C102x	fatty acid beta oxidation(C12:3-->C10:2)x	coa[x] + h2o[x] + nad[x] + 2dodtricoa[x] -> accoa[x] + dec47dicoa[x] + nadh[x] + h[x]	(74147.1 and 15488.1 and 113868.1)	0	0	1000
FAOXC123m	isomerization(C12:3)m	3dodtricoa[m] -> 2dodtricoa[m]	13177.1	0	0	1000
FAOXC123x	isomerization(C12:3)x	3dodtricoa[x] -> 2dodtricoa[x]	(74147.1 or 23986.1)	0	0	1000
FAOXC12C10m	fatty acid beta oxidation(C12-->C10)m	coa[m] + nad[m] + h2o[m] + fad[m] + ddcacoa[m] -> nadh[m] + h[m] + accoa[m] + fadh2[m] + dcacoa[m]	(11364.1 and 93747.1 and 15107.1 and 52538.1)	0	0	1000
FAOXC12C10x	fatty acid beta oxidation(C12-->C10)x	coa[x] + o2[x] + h2o[x] + nad[x] + ddcacoa[x] -> accoa[x] + h2o2[x] + nadh[x] + h[x] + dcacoa[x]	(11430.1 and 74147.1 and 15488.1 and 113868.1)	0	0	1000
FAOXC141C121m	fatty acid beta oxidation(C14:1-->C12:1)m	coa[m] + nad[m] + h2o[m] + fad[m] + tetd7ecoa[m] -> nadh[m] + h[m] + accoa[m] + fadh2[m] + dd5ecoa[m]		0	0	1000
FAOXC142C122m	fatty acid beta oxidation(C14:2-->C12:2)m	coa[m] + nad[m] + h2o[m] + fad[m] + tetdecdicoa[m] -> nadh[m] + h[m] + accoa[m] + fadh2[m] + 3ddecdicoa[m]	(11370.1 and 97212.1 and 231086.1)	0	0	1000
FAOXC143C123m	fatty acid beta oxidation(C14:3-->C12:3)m	coa[m] + nad[m] + h2o[m] + fad[m] + 5tedtricoa[m] -> nadh[m] + h[m] + accoa[m] + fadh2[m] + 3dodtricoa[m]	(11370.1 and 97212.1 and 231086.1)	0	0	1000
FAOXC143C123x	fatty acid beta oxidation(C14:3-->C12:3)x	coa[x] + o2[x] + h2o[x] + nad[x] + 5tedtricoa[x] -> accoa[x] + h2o2[x] + nadh[x] + h[x] + 3dodtricoa[x]	(11430.1 and 74147.1 and 15488.1 and 113868.1)	0	0	1000
FAOXC14C12m	fatty acid beta oxidation(C14-->C12)m	coa[m] + nad[m] + h2o[m] + fad[m] + tdcoa[m] -> nadh[m] + h[m] + accoa[m] + fadh2[m] + ddcacoa[m]	(11370.1 and 97212.1 and 231086.1)	0	0	1000
FAOXC14C12x	fatty acid beta oxidation(C14-->C12)x	coa[x] + o2[x] + h2o[x] + nad[x] + tdcoa[x] -> accoa[x] + h2o2[x] + nadh[x] + h[x] + ddcacoa[x]	(11430.1 and 74147.1 and 15488.1 and 113868.1)	0	0	1000
FAOXC161C141m	fatty acid beta oxidation(C16:1-->C14:1)m	coa[m] + nad[m] + h2o[m] + hdcoa[m] + fad[m] -> nadh[m] + h[m] + accoa[m] + fadh2[m] + tetd7ecoa[m]		0	0	1000
FAOXC162C142m	fatty acid beta oxidation(C16:2-->C14:2)m	coa[m] + nad[m] + h2o[m] + fad[m] + hexddcoa[m] -> nadh[m] + h[m] + accoa[m] + fadh2[m] + tetdecdicoa[m]	(11370.1 and 97212.1 and 231086.1)	0	0	1000
FAOXC163C143m	fatty acid beta oxidation(C16:3-->C14:3)m	coa[m] + nad[m] + h2o[m] + fad[m] + hexdtrcoa[m] -> nadh[m] + h[m] + accoa[m] + fadh2[m] + 5tedtricoa[m]	(11370.1 and 97212.1 and 231086.1)	0	0	1000
FAOXC163C164Gm	fatty acid beta oxidation(C16:3-->C16:4)gm	fad[m] + 4hexdtricoa[m] -> fadh2[m] + hexdectecoa[m]	11370.1	0	0	1000
FAOXC163GC142m	fatty acid beta oxidation(C16:3-->C14:2)gm	coa[m] + nad[m] + h2o[m] + 2hexdtricoa[m] -> nadh[m] + h[m] + accoa[m] + tetdecdicoa[m]	(97212.1 and 231086.1)	0	0	1000
FAOXC163Gm	isomerization(C16:3)gm	3hexdtricoa[m] -> 2hexdtricoa[m]	13177.1	0	0	1000
FAOXC164C143m	fatty acid beta oxidation(C16:4-->C14:3)m	coa[m] + nad[m] + h2o[m] + 2hexdtetcoa[m] -> nadh[m] + h[m] + accoa[m] + 5tedtricoa[m]	(97212.1 and 231086.1)	0	0	1000
FAOXC164C143x	fatty acid beta oxidation(C16:4-->C14:3)x	coa[x] + h2o[x] + nad[x] + 2hexdtetcoa[x] -> accoa[x] + nadh[x] + h[x] + 5tedtricoa[x]	(74147.1 and 15488.1 and 113868.1)	0	0	1000
FAOXC164C165m	fatty acid beta oxidation(C16:4-->C16:5)m	fad[m] + 4hexdtetcoa[m] -> fadh2[m] + hedepecoa[m]	11370.1	0	0	1000
FAOXC164C165x	fatty acid beta oxidation(C16:4-->C16:5)x	o2[x] + 4hexdtetcoa[x] -> h2o2[x] + hexdpencoa[x]	11430.1	0	0	1000
FAOXC164GC163m	fatty acid beta oxidation(C16:4-->C16:3)gm	h[m] + nadph[m] + hexdectecoa[m] -> nadp[m] + 3hexdtricoa[m]	67460.1	0	0	1000
FAOXC164m	isomerization(C16:4)m	3hexdtetcoa[m] -> 2hexdtetcoa[m]	13177.1	0	0	1000
FAOXC164x	isomerization(C16:4)x	3hexdtetcoa[x] -> 2hexdtetcoa[x]	(74147.1 or 23986.1)	0	0	1000
FAOXC165C164m	fatty acid beta oxidation (C16:5-->C16:4)m	h[m] + nadph[m] + hedepecoa[m] -> nadp[m] + 3hexdtetcoa[m]	67460.1	0	0	1000
FAOXC165C164x	fatty acid beta oxidation(C16:5-->C16:4)x	h[x] + nadph[x] + hexdpencoa[x] -> nadp[x] + 3hexdtetcoa[x]	26378.1	0	0	1000
FAOXC16C14m	fatty acid beta oxidation(C16-->C14)m	coa[m] + nad[m] + h2o[m] + fad[m] + pmtcoa[m] -> nadh[m] + h[m] + accoa[m] + fadh2[m] + tdcoa[m]	(11370.1 and 97212.1 and 231086.1)	0	0	1000
FAOXC16C14x	fatty acid beta oxidation(C16-->C14)x	pmtcoa[x] + coa[x] + o2[x] + h2o[x] + nad[x] -> accoa[x] + h2o2[x] + nadh[x] + h[x] + tdcoa[x]	(11430.1 and 74147.1 and 15488.1 and 113868.1)	0	0	1000
FAOXC180	Beta oxidation of long chain fatty acid	coa[m] + nad[m] + h2o[m] + fad[m] + stcoa[m] -> nadh[m] + h[m] + accoa[m] + fadh2[m] + pmtcoa[m]	(11364.1) or (11364.1) or (11409.1) or (11409.1)	0	0	1000
FAOXC180x	Beta oxidation of long chain fatty acid	coa[x] + o2[x] + h2o[x] + nad[x] + stcoa[x] -> pmtcoa[x] + accoa[x] + h2o2[x] + nadh[x] + h[x]	(11430.1 and 15488.1 and 113868.1) or (11430.1 and 113868.1 and 74147.1) or (113868.1 and 11430.2 and 74147.1) or (15488.1 and 113868.1 and 11430.2)	0	0	1000
FAOXC182C161m	fatty acid beta oxidation(C18:2-->C16:1)m	coa[m] + nad[m] + h2o[m] + odecoa[m] + fad[m] -> nadh[m] + h[m] + hdcoa[m] + accoa[m] + fadh2[m]	(11370.1 and 97212.1 and 231086.1)	0	0	1000
FAOXC182C162m	fatty acid beta oxidation(C18:2-->C16:2)m	coa[m] + nad[m] + h2o[m] + fad[m] + lnlccoa[m] -> nadh[m] + h[m] + accoa[m] + fadh2[m] + hexddcoa[m]	(11370.1 and 97212.1 and 231086.1)	0	0	1000
FAOXC183C163Gm	fatty acid beta oxidation(C18:3-->C16:3)gm	coa[m] + nad[m] + h2o[m] + fad[m] + lnlncgcoa[m] -> nadh[m] + h[m] + accoa[m] + fadh2[m] + 4hexdtricoa[m]	(11370.1 and 97212.1 and 231086.1)	0	0	1000
FAOXC183C163m	fatty acid beta oxidation(C18:3-->C16:3)m	coa[m] + nad[m] + lnlncacoa[m] + h2o[m] + fad[m] -> nadh[m] + h[m] + accoa[m] + fadh2[m] + hexdtrcoa[m]	(11370.1 and 97212.1 and 231086.1)	0	0	1000
FAOXC184C164m	fatty acid beta oxidation(C18:4-->C16:4)m	coa[m] + nad[m] + h2o[m] + fad[m] + strdnccoa[m] -> nadh[m] + h[m] + accoa[m] + fadh2[m] + 4hexdtetcoa[m]	(11370.1 and 97212.1 and 231086.1)	0	0	1000
FAOXC184C164x	fatty acid beta oxidation(C18:4-->C16:4)x	coa[x] + o2[x] + h2o[x] + nad[x] + strdnccoa[x] -> accoa[x] + h2o2[x] + nadh[x] + h[x] + 4hexdtetcoa[x]	(11430.1 and 74147.1 and 15488.1 and 113868.1)	0	0	1000
FAOXC200180m	Beta oxidation of long chain fatty acid	coa[m] + nad[m] + arachcoa[m] + h2o[m] + fad[m] -> nadh[m] + h[m] + accoa[m] + fadh2[m] + stcoa[m]	(11409.1) or (11364.1)	0	0	1000
FAOXC204	Beta oxidation of long chain fatty acid	9 coa[m] + 9 nad[m] + 9 h2o[m] + arachdcoa[m] + 5 fad[m] -> 9 nadh[m] + 9 h[m] + 10 accoa[m] + 5 fadh2[m]	(11409.1) or (11409.1) or (11364.1) or (11364.1)	0	0	1000
FAOXC2051843m	Beta oxidation of fatty acid	coa[m] + nad[m] + h2o[m] + tmndnccoa[m] -> nadh[m] + h[m] + accoa[m] + strdnccoa[m]	(11364.1) or (11409.1)	0	0	1000
FAOXC2051843x	Beta oxidation of long chain fatty acid	coa[x] + h2o[x] + nad[x] + tmndnccoa[x] -> accoa[x] + nadh[x] + h[x] + strdnccoa[x]	(113868.1 and 11430.2 and 74147.1) or (11430.1 and 15488.1 and 113868.1) or (11430.1 and 113868.1 and 74147.1) or (15488.1 and 113868.1 and 11430.2)	0	0	1000
FAOXC4C2m	fatty acid beta oxidation(C4-->C2)m	coa[m] + nad[m] + h2o[m] + btcoa[m] + fad[m] -> nadh[m] + h[m] + 2 accoa[m] + fadh2[m]	(11409.1 and 93747.1 and 15107.1 and 52538.1)	0	0	1000
FAOXC61C4m	fatty acid beta oxidation(C6:1-->C4:0)m	coa[m] + nad[m] + h2o[m] + hx2coa[m] -> nadh[m] + h[m] + btcoa[m] + accoa[m]	(93747.1 and 15107.1 and 52538.1)	0	0	1000
FAOXC61C4x	fatty acid beta oxidation(C6:1-->C4:0)x	coa[x] + h2o[x] + nad[x] + hx2coa[x] -> accoa[x] + btcoa[x] + nadh[x] + h[x]	(74147.1 and 15488.1 and 113868.1)	0	0	1000
FAOXC61m	isomerization(C6:1)m	hexe3coa[m] -> hx2coa[m]	13177.1	0	0	1000
FAOXC61x	isomerization(C6:1)x	hexe3coa[x] -> hx2coa[x]	(74147.1 or 23986.1)	0	0	1000
FAOXC6C4m	fatty acid beta oxidation(C6-->C4)m	coa[m] + nad[m] + h2o[m] + fad[m] + hxcoa[m] -> nadh[m] + h[m] + btcoa[m] + accoa[m] + fadh2[m]	(11364.1 and 93747.1 and 15107.1 and 52538.1)	0	0	1000
FAOXC6C4x	fatty acid beta oxidation(C6-->C4)x	coa[x] + o2[x] + h2o[x] + nad[x] + hxcoa[x] -> accoa[x] + btcoa[x] + h2o2[x] + nadh[x] + h[x]	(11430.1 and 74147.1 and 15488.1 and 113868.1)	0	0	0
FAOXC81C61m	fatty acid beta oxidation(C8:1-->C6:1)m	coa[m] + nad[m] + h2o[m] + fad[m] + octe5coa[m] -> nadh[m] + h[m] + accoa[m] + fadh2[m] + hexe3coa[m]	(11364.1 and 93747.1 and 15107.1 and 52538.1)	0	0	1000
FAOXC81C61x	fatty acid beta oxidation(C8:1-->C6:1)x	coa[x] + o2[x] + h2o[x] + nad[x] + octe5coa[x] -> accoa[x] + h2o2[x] + nadh[x] + h[x] + hexe3coa[x]	(11430.1 and 74147.1 and 15488.1 and 113868.1)	0	0	1000
FAOXC8C6m	fatty acid beta oxidation(C8-->C6)m	coa[m] + nad[m] + h2o[m] + fad[m] + occoa[m] -> nadh[m] + h[m] + accoa[m] + fadh2[m] + hxcoa[m]	(11364.1 and 93747.1 and 15107.1 and 52538.1)	0	0	1000
FAOXC8C6x	fatty acid beta oxidation(C8-->C6)x	coa[x] + o2[x] + h2o[x] + nad[x] + occoa[x] -> accoa[x] + h2o2[x] + nadh[x] + h[x] + hxcoa[x]	(11430.1 and 74147.1 and 15488.1 and 113868.1)	0	0	0
FBA	fructose-bisphosphate aldolase	fdp[c] <=> dhap[c] + g3p[c]	(11674.2) or (11674.1) or (11674.3) or (11676.1) or (230163.1)	1	-1000	1000
FBA2	D-Fructose 1-phosphate D-glyceraldehyde-3-phosphate-lyase	f1p[c] <=> dhap[c] + glyald[c]	(11674.2) or (11674.1) or (11674.3) or (230163.1) or (11676.1)	1	-1000	1000
FBP	fructose-bisphosphatase	h2o[c] + fdp[c] -> pi[c] + f6p[c]	(14121.1) or (14120.1)	0	0	1000
FCLTm	Ferrochelatase, mitochondrial	fe2[m] + ppp9[m] -> 2 h[m] + pheme[m]	(14151.1) or (14151.2)	0	0	1000
FE2DMT1	uptake of food iron by DMT1 transporter	h[u] + fe2[u] -> h[c] + fe2[c]	18174.1	0	0	1000
FE2tm	iron (II) transport	h[c] + fe2[c] -> h[m] + fe2[m]		0	0	1000
FE3MTP1	transport of ferrous iron into blood	fe3[c] -> fe3[e]	53945.1	0	0	1000
FERO	ferroxidase	4 h[c] + o2[c] + 4 fe2[c] -> 2 h2o[c] + 4 fe3[c]	15203.1	0	0	1000
FMNALKPlu	hydrolysis of FMN	h2o[u] + fmn[u] -> pi[u] + ribflv[u]		0	0	1000
FMNAT	FMN adenylyltransferase	h[c] + atp[c] + fmn[c] -> ppi[c] + fad[c]	(319945.1) or (319945.2)	0	0	1000
FOLR2	folate reductase	nadph[c] + fol[c] -> nadp[c] + dhf[c]	13361.1	0	0	1000
FOLt2lu	folate transport via anion exchange	oh1[c] + fol[u] <=> oh1[u] + fol[c]		1	-1000	1000
FOLTDlu	folate uptake into the enterocytes	fol[u] -> fol[c]		0	0	1000
FOLTlu	folate uptake into the enterocytes	h[u] + fol[u] -> h[c] + fol[c]	52466.1	0	0	1000
FORtr	FOR transporter, endoplasmic reticulum	for[c] <=> for[r]		1	-1000	1000
FRDPtcr	transport of Farnesyl diphosphate into the endoplasmic reticulum	frdp[c] <=> frdp[r]		1	-1000	1000
FRUt1lu	D-fructose transport in via uniport	fru[u] -> fru[c]	56485.1	0	-1000	1000
FRUt1r	D-fructose transport in via uniport	fru[c] -> fru[e]	(56017.1) or (20526.1) or (435818.1) or (56485.1)	0	0	1000
FTCD	formimidoyltransferase cyclodeaminase	2 h[c] + 5forthf[c] -> nh4[c] + methf[c]	(14317.1) or (14317.2)	0	0	1000
FTHFDH	formyltetrahydrofolate dehydrogenase	h2o[c] + nadp[c] + 10fthf[c] -> h[c] + nadph[c] + co2[c] + thf[c]	107747	0	0	1000
FTHFL	formate-tetrahydrofolate ligase	atp[c] + thf[c] + for[c] <=> adp[c] + pi[c] + 10fthf[c]	108156	1	-1000	1000
FUM	fumarase	h2o[c] + fum[c] <=> mal_L[c]	14194.1	1	-1000	1000
FUMm	fumarase, mitochondrial	h2o[m] + fum[m] <=> mal_L[m]	14194.1	1	-1000	1000
FUMtm	fumarate transport, mitochondrial	fum[c] + pi[m] <=> pi[c] + fum[m]	27376.1	1	-1000	1000
G3PD1	glycerol-3-phosphate dehydrogenase (NAD)	nad[c] + glyc3p[c] <=> h[c] + nadh[c] + dhap[c]	14555.1	1	-1000	1000
G5SADrm	L-glutamate 5-semialdehyde dehydratase, reversible, mitochondrial	glu5sa[m] <=> h[m] + h2o[m] + 1pyr5c[m]		1	-1000	1000
G5SADs	L-glutamate 5-semialdehyde dehydratase (spontaneous)	glu5sa[c] -> h[c] + h2o[c] + 1pyr5c[c]		0	0	1000
G5SDym	glutamate-5-semialdehyde dehydrogenase (m)	h[m] + nadph[m] + glu5p[m] -> pi[m] + nadp[m] + glu5sa[m]	56454.1	0	0	1000
G6PDH2c	glucose 6-phosphate dehydrogenase	3 nadp[c] + 3 g6p[c] -> 3 h[c] + 3 nadph[c] + 3 6pgl[c]	14381.1	0	0	1000
G6PPer	glucose-6-phosphate phosphatase, edoplasmic reticular	h2o[r] + g6p[r] -> glc_D[r] + pi[r]	(14378.1) or (14377.1) or (68401.1)	0	0	1000
G6Pter	glucose 6-phosphate endoplasmic reticular transport via diffusion	g6p[c] <=> g6p[r]	14385.1	1	-1000	1000
GABAPAT1tc	transport of GABA by PAT1 in renal and intestinal cells	h[u] + 4abut[u] -> h[c] + 4abut[c]	215335	0	0	1000
GALSGLT1lu	transport of D-Galactose from extracellular space to cytosol of mucosal cells in small intestine	h2o[c] + 2 na1[u] + atp[c] + gal[u] -> h[c] + 2 na1[c] + adp[c] + pi[c] + gal[c]	20537.1	0	0	1000
GALt1lu	galactose transport (uniport)	gal[u] <=> gal[c]		1	-1000	1000
GALt1r	galactose transport (uniport)	gal[e] <=> gal[c]	(56017.1) or (20525.1) or (20527.1) or (20526.1) or (170441.1)	1	-1000	1000
GALU	UTP-glucose-1-phosphate uridylyltransferase	h[c] + utp[c] + g1p[c] <=> ppi[c] + udpg[c]	(216558.1) or (216558.2)	1	-1000	1000
GAMt1lu	glucosamine transport (uniport)	gam[u] <=> gam[c]		1	-1000	1000
GAMt1r	glucosamine transport (uniport)	gam[e] <=> gam[c]	(20525.1) or (20528.1) or (20526.1)	1	-1000	1000
GAMYlu	glucoamylase, extracellular (glygn5 -> malt)	h2o[u] + glygn5[u] -> Tyr_ggn[u] + malt[u]	232714	0	0	1000
GAPD	glyceraldehyde-3-phosphate dehydrogenase	nad[c] + pi[c] + g3p[c] <=> h[c] + nadh[c] + 13dpg[c]	(14433.1) or (14447.1)	1	-1000	1000
GARFT	phosphoribosylglycinamide formyltransferase	10fthf[c] + gar[c] <=> h[c] + thf[c] + fgam[c]	(14450.1) or (14450.2)	1	-1000	1000
GCHOLAt2u	uptake of glycocholate	2 na1[u] + gchola[u] -> 2 na1[c] + gchola[c]	20494.1	0	0	1000
GCHOLAt3	ABC bile acid transporter	h2o[c] + atp[c] + gchola[c] -> h[c] + adp[c] + pi[c] + gchola[e]	(76408.3) or (27413.1) or (76408.2) or (76408.1)	0	0	1000
GHMT2rm	glycine hydroxymethyltransferase, reversible, mitochondrial	thf[m] + ser_L[m] <=> gly[m] + h2o[m] + mlthf[m]	108037	1	-1000	1000
GK1	guanylate kinase (GMP:ATP)	atp[c] + gmp[c] <=> adp[c] + gdp[c]	14923.1	1	-1000	1000
GLCGLUT2	transport of glucose into the portal blood	glc_D[c] -> glc_D[e]	20526.1	0	0	1000
GLCSGLT1lu	transport of D-glucose from extracellular space to cytosol of mucosal cells in small intestine	h2o[c] + 2 na1[u] + atp[c] + glc_D[u] -> h[c] + 2 na1[c] + adp[c] + pi[c] + glc_D[c]	20537.1	0	0	1000
GLCt1lu	glucose transport (uniport)	glc_D[u] -> glc_D[c]	20526.1	0	0	1000
GLCter	glucose transport, endoplasmic reticulum	glc_D[c] <=> glc_D[r]		1	-1000	1000
GLINOFABPpmtc	uptake of gamma-linolenic acid by the enterocytes	lnlncg[u] -> lnlncg[c]	(14719.1 or 12491.1)	0	0	1000
GLNALANlu	L-alanine/L-glutamine Na-dependent exchange (Gln-L in)	ala_L[c] + na1[u] + gln_L[u] -> na1[c] + ala_L[u] + gln_L[c]	20514.1	0	0	1000
GLNASNNlu	L-glutamine/L-asparagine Na-dependent exchange (Gln-L in)	na1[u] + asn_L[c] + gln_L[u] -> na1[c] + asn_L[u] + gln_L[c]	20514.1	0	0	1000
GLNATB0tc	transport of L-Glutamine into the intestinal cells by ATB0 transporter	2 na1[u] + cl[u] + gln_L[u] -> 2 na1[c] + cl[c] + gln_L[c]	56774.1	0	0	1000
GLNB0AT1tc	transport of L-Glutamine by the apical neutral amino acid transporters in kidney and intestine	na1[u] + gln_L[u] -> na1[c] + gln_L[c]	(74338.1) and (57394.1 or 70008.1)	0	0	1000
GLNCYSNlu	L-cysteine/L-glutamine Na-dependent exchange (Gln-L in)	na1[u] + cys_L[c] + gln_L[u] -> na1[c] + cys_L[u] + gln_L[c]	20514.1	0	0	1000
GLNILELAT2tc	transport of L-Glutamine into the cell and efflux of L-Isoleucine out of the cell by LAT2 on the basolateral surfaces of kidney and intestine.	gln_L[e] + ile_L[c] -> gln_L[c] + ile_L[e]	(50934.1 and 17254.1)	0	0	1000
GLNLAT1tc	transport of L-Glutamine by LAT1 in association with 4F2hc, across the apical surface of the memebranes.	leu_L[c] + gln_L[u] -> leu_L[u] + gln_L[c]	(20539.1 and 17254.1)	0	0	1000
GLNLNCOACPT1	transport of gamma-linolenyl carnitine into the mitochondrial matrix	crn[c] + lnlncgcoa[c] <=> coa[c] + lnlncgcrn[c]		1	-1000	1000
GLNLNCRNCACT	transport of gamma-linolenyl carnitine into the mitochondrial matrix	lnlncgcrn[c] <=> lnlncgcrn[m]	57279.1	1	-1000	1000
GLNLNCRNCPT2	transport of gamma-linolenyl carnitine into the mitochondrial matrix	coa[m] + lnlncgcrn[m] <=> crn[m] + lnlncgcoa[m]	12896.1	1	-1000	1000
GLNPHELAT2tc	transport of L-Glutamine into the cell and efflux of L-Phenylalanine out of the cell by LAT2 on the basolateral surfaces of kidney and intestine.	gln_L[e] + phe_L[c] -> gln_L[c] + phe_L[e]	(50934.1 and 17254.1)	0	0	1000
GLNS	glutamine synthetase	glu_L[c] + atp[c] + nh4[c] -> h[c] + adp[c] + pi[c] + gln_L[c]	(14645.1) or (266744.1)	0	0	1000
GLNSERNlu	L-serine/L-glutamine Na-dependent exchange (Gln-L in)	na1[u] + gln_L[u] + ser_L[c] -> na1[c] + gln_L[c] + ser_L[u]	20514.1	0	0	1000
GLNSNAT2	L-glutamine reversible transport via sodium symport	na1[e] + gln_L[e] -> na1[c] + gln_L[c]	67760.1	0	0	1000
GLNTHRNlu	L-threonine/L-glutamine Na-dependent exchange (Gln-L in)	na1[u] + gln_L[u] + thr_L[c] -> na1[c] + gln_L[c] + thr_L[u]	20514.1	0	0	1000
GLNtm	L-glutamine transport via electroneutral transporter	gln_L[c] -> gln_L[m]		0	0	1000
GLNyLATtc	transport of L-Glutamine by y+LAT1 or y+LAT2 transporters in small intestine and kidney	na1[e] + gln_L[e] + arg_L[c] -> na1[c] + gln_L[c] + arg_L[e]	(20540.1 or 330836.1) and (17254.1)	0	0	1000
GLNyLATthc	transport of Glutamine by y+LAT1 or y+LAT2 with co-transporter of h in small intestine and kidney	gln_L[e] + arg_L[c] + h[e] -> h[c] + gln_L[c] + arg_L[e]	(20540.1 or 330836.1) and (17254.1)	0	0	1000
GLU5Km	glutamate 5-kinase (m)	glu_L[m] + atp[m] -> adp[m] + glu5p[m]	56454.1	0	0	1000
GLU5SAtmc	glutamate semi-aldehyde transport, mitochondrial	glu5sa[m] <=> glu5sa[c]		1	-1000	1000
GLUCYS	gamma-glutamylcysteine synthetase	glu_L[c] + atp[c] + cys_L[c] -> h[c] + adp[c] + pi[c] + glucys[c]	(14629.1) and (14630.1)	0	0	1000
GluForTx	Glutamate formimidoyltransferase	h[c] + thf[c] + forglu[c] -> glu_L[c] + 5forthf[c]	(14317.1) or (14317.2)	0	0	1000
GLUNm	glutaminase (mitochondrial)	h2o[m] + gln_L[m] -> glu_L[m] + nh4[m]	(14660.1) or (216456.2) or (216456.1)	0	0	1000
GLUPROASCT1	glutamate intake by system ASCT-1 transporter	na1[e] + pro_L[c] + glu_L[e] -> na1[c] + glu_L[c] + pro_L[e]	55963.1	0	0	1000
GLUPRT	glutamine phosphoribosyldiphosphate amidotransferase	h2o[c] + prpp[c] + gln_L[c] -> glu_L[c] + ppi[c] + pram[c]	231327	0	0	1000
GLUt2m	L-glutamate reversible transport via proton symport, mitochondrial	h[c] + glu_L[c] <=> glu_L[m] + h[m]	(71803.1) or (78830.1) or (68267.1) or (50799.1)	1	-1000	1000
GLUt6lu	Glutamate transport via Na, H symport and K antiport	3 na1[u] + h[u] + k[c] + glu_L[u] -> h[c] + 3 na1[c] + glu_L[c] + k[u]		0	0	1000
GLY3Pt	glycerol phopshate exit into cytosol	glyc3p[x] -> glyc3p[c]		0	0	1000
GLYATB0tc	transport of Glycine into the intestinal cells by ATB0 transporter	2 na1[u] + cl[u] + gly[u] -> 2 na1[c] + cl[c] + gly[c]	56774.1	0	0	1000
GLYB0AT1tc	transport of Glycine by the apical neutral amino acid transporters in kidney and intestine	na1[u] + gly[u] -> na1[c] + gly[c]	(74338.1) and (57394.1 or 70008.1)	0	0	1000
GLYC3PFADm	glycerophosphate shuttle for trasnfer of reducing equivalents	fad[m] + glyc3p[m] -> dhap[m] + fadh2[m]		0	0	1000
GLYC3Ptmc	glycerol-3-phopshate transport, cytoplasm	glyc3p[m] <=> glyc3p[c]		1	-1000	1000
GLYCTDlu	difussion of glycerol accross the brush border membrane	glyc[u] <=> glyc[c]		1	-1000	1000
GLYCtm	glycerol transport	glyc[c] <=> glyc[m]		1	-1000	1000
GLYGLYCNc	hydrolysis of glycylycine for uptake	h2o[c] + glygly[c] <=> 2 gly[c]	(338403.1 or 66054.1)	1	-1000	1000
GLYGLYPEPT1tc	transport of Glycyl-glycine by the apical PEPT1 amino acid transporters across the brush border cells of the enterocytes of the intestine and renal cells	h[u] + glygly[u] -> h[c] + glygly[c]	56643.1	0	0	1000
GLYK	glycerol kinase	atp[c] + glyc[c] -> h[c] + adp[c] + glyc3p[c]	(14625.2) or (14626.1) or (14625.1)	0	0	1000
GLYKm	glycerol kinase	atp[m] + glyc[m] -> h[m] + adp[m] + glyc3p[m]	(14625.2) or (14626.1) or (14625.1)	0	0	1000
GLYLEUHYDROc	hydrolysis of Glycylleucine in the small intestine for cellular uptake	h2o[c] + glyleu[c] <=> leu_L[c] + gly[c]	(13479.1 or 66054.1)	1	-1000	1000
GLYLEUPEPT1tc	transport of Glycylleucine by the apical PEPT1 amino acid transporters across the brush border cells of the enterocytes of the intestine and renal cells	h[u] + glyleu[u] -> h[c] + glyleu[c]	56643.1	0	0	1000
GLYPATtc	transport of Glycine by the apical PAT2 or PAT1 amino acid transporters in kidney and intestine	h[u] + gly[u] -> h[c] + gly[c]	215335	0	0	1000
GLYPHEHYc	hydrolysis of glycylphenylalanine	h2o[c] + glyphe[c] <=> gly[c] + phe_L[c]		1	-1000	1000
GLYPHEPEPT1tc	transport of Glycylphenylalanine by the apical PEPT1 amino acid transporters across the brush border cells of the enterocytes of the intestine and renal cells	h[u] + glyphe[u] -> h[c] + glyphe[c]	56643.1	0	0	1000
GLYPROPEPT1tc	transport of Glycylproline by the apical PEPT1 amino acid transporters across the brush border cells of the enterocytes of the intestine and renal cells	h[u] + glypro[u] -> h[c] + glypro[c]	56643.1	0	0	1000
GLYPROPRO1c	hydrolysis of Prolylglycine in the small intestine for cellular uptake	h2o[c] + glypro[c] <=> gly[c] + pro_L[c]	18624.1	1	-1000	1000
GLYSARCNc	hydrolysis of glycylsarcosine for uptake	h2o[c] + glysar[c] <=> gly[c] + sarcs[c]	12751.1	1	-1000	1000
GLYSARPEPT1tc	transport of Glycylsarcosine by the apical PEPT1 amino acid transporters across the brush border cells of the enterocytes of the intestine, renal cells and brain.	h[u] + glysar[u] -> h[c] + glysar[c]	56643.1	0	0	1000
GLYSNAT5tc	transport of Glycine into the cell coupled with co-transport with Sodium and counter transport with proton by SNAT5 transporter.	h[c] + na1[u] + gly[u] <=> na1[c] + h[u] + gly[c]	209837	1	-1000	1000
GLYt4	glycine transport via sodium symport	na1[e] + gly[e] -> na1[c] + gly[c]	(105727.1) or (56774.1) or (67760.1) or (69354.1)	0	0	1000
GLYt7_211_r	glycine reversible transport via sodium and chloride symport (2:1:1)	2 na1[e] + gly[e] + cl[e] <=> 2 na1[c] + cl[c] + gly[c]	(14664.1) or (14664.2)	1	-1000	1000
GLYtm	glycine passive transport to mitochondria	gly[c] <=> gly[m]		1	-1000	1000
GMPS2	GMP synthase	h2o[c] + atp[c] + gln_L[c] + xmp[c] -> 2 h[c] + glu_L[c] + amp[c] + ppi[c] + gmp[c]	229363	0	0	1000
GNDc	phosphogluconate dehydrogenase	3 nadp[c] + 3 6pgc[c] -> 3 nadph[c] + 3 co2[c] + 3 ru5p_D[c]	110208	0	0	1000
GPAM_mmu	glycerol-3-phosphate acyltransferase	pmtcoa[c] + glyc3p[c] -> coa[c] + alpa_c16[c]	14732.1	0	0	1000
GRTT	geranyltranstransferase	ipdp[c] + grdp[c] -> ppi[c] + frdp[c]	14593.1	0	0	1000
GSNt	guanosine facilated transport in cytosol	gsn[e] <=> gsn[c]	(13340.1) or (63959.1)	1	-1000	1000
GSNt4lu	guanosine transport in via sodium symport	na1[u] + gsn[u] -> na1[c] + gsn[c]		0	0	1000
GSNt5lu	guanosine transport in via sodium (1:2) symport	2 na1[u] + gsn[u] -> 2 na1[c] + gsn[c]	114304	0	0	1000
GSNtlu	guanosine facilated transport in cytosol	gsn[u] <=> gsn[c]		1	-1000	1000
GTHO	glutathione oxidoreductase	h[c] + nadph[c] + gthox[c] -> nadp[c] + 2 gthrd[c]	14782.1	0	0	1000
GTHP	glutathione peroxidase	2 gthrd[c] + h2o2[c] <=> 2 h2o[c] + gthox[c]	(21672.3) or (18477.3) or (14776.1) or (14775.2) or (18477.2) or (14775.1) or (18477.1) or (21672.1) or (625249.1) or (21672.2)	1	-1000	1000
GTHS	glutathione synthetase	atp[c] + gly[c] + glucys[c] -> h[c] + adp[c] + pi[c] + gthrd[c]	14854.1	0	0	1000
GUAD	guanine deaminase	h[c] + h2o[c] + gua[c] -> nh4[c] + xan[c]	14544.1	0	0	1000
GUAPRT	guanine phosphoribosyltransferase	prpp[c] + gua[c] -> ppi[c] + gmp[c]	15452.1	0	0	1000
GUMDCHAe	binding of guar gums with deoxyxholic acid in the intestinal lumen, reducing serum cholsterol levels.	dchac[u] + gum[u] -> gumdchac[u]		0	0	1000
GUMGCHLe	binding of guar gums with glycocholate in the intestinal lumen, reducing serum cholsterol levels.	gchola[u] + gum[u] -> gumgchol[u]		0	0	1000
GUMTCHOLe	binding of guar gums with taurocholate in the intestinal lumen, reducing serum cholsterol levels.	tchola[u] + gum[u] -> gumtchol[u]		0	0	1000
H2CO3Dm	carboxylic acid dissociation	co2[m] + h2o[m] <=> h[m] + hco3[m]	(12352.1) or (56078.1)	1	-1000	1000
H2O2tm	hydrogen peroxide mitochondrial transport	h2o2[c] <=> h2o2[m]		1	-1000	1000
H2O2tp	hydrogen peroxide peroxisomal transport via diffusion	h2o2[c] <=> h2o2[x]		1	-1000	1000
H2Oter	H2O endoplasmic reticulum transport	h2o[c] <=> h2o[r]		1	-1000	1000
H2Otm	H2O transport, mitochondrial	h2o[c] <=> h2o[m]	11833.1	1	-1000	1000
H2Otp	H2O transport, peroxisomal	h2o[c] <=> h2o[x]		1	-1000	1000
H2Otu	water transport into the enterocyte	h2o[u] <=> h2o[c]		1	-1000	1000
HCO3_CLt	bicarbonate transport (Cl-/HCO3- exchange)	hco3[e] + cl[c] <=> hco3[c] + cl[e]	(20535.1) or (240215.1) or (20533.1) or (20536.2) or (20536.1)	1	-1000	1000
hdc4lu	lipase	h2o[u] + tag_hdca[u] -> h[u] + hdca[u] + dag_hdca[u]	69060.1	0	0	1000
hdc5lu	lipase	h2o[u] + dag_hdca[u] -> h[u] + hdca[u] + mag_hdca[u]	69060.1	0	0	1000
hdc6lu	lipase	h2o[u] + mag_hdca[u] -> h[u] + hdca[u] + glyc[u]	23945.1	0	0	1000
HDCAFATP	uptake of hexadecanoate (n-C16:0) by the enterocytes	hdca[u] -> hdca[c]	14719.1 or 12491.1	0	0	1000
HDCAGAT	monoacylglycerol acyltransferase	pmtcoa[c] + mag_hdca[c] -> coa[c] + dag_hdca[c]	(68393.1) or (233549.1)	0	0	1000
HDCAMAG	difussion of mono-acyl glycerol accross the brush border membrane	mag_hdca[u] -> mag_hdca[c]		0	0	1000
HDCATAGDN1	denovo synthesis of TAG from c16	tdcoa[c] + c16c16_dag[c] -> h2o[c] + coa[c] + c16c16c14_tag[c]	13350.1 or 67800.1	0	0	1000
HDCATAGDN10	denovo synthesis of TAG from c16	pmtcoa[c] + c16c183_dag[c] -> h2o[c] + coa[c] + c16c183c16_tag[c]	13350.1 or 67800.1	0	0	1000
HDCATAGDN11	denovo synthesis of TAG from c16	pmtcoa[c] + c16c180_dag[c] -> h2o[c] + coa[c] + c16c180c16_tag[c]	13350.1 or 67800.1	0	0	1000
HDCATAGDN12	denovo synthesis of TAG from c16	pmtcoa[c] + c16c181_dag[c] -> h2o[c] + coa[c] + c16c181c16_tag[c]	13350.1 or 67800.1	0	0	1000
HDCATAGDN13	denovo synthesis of TAG from c16	lnlccoa[c] + c16c16_dag[c] -> h2o[c] + coa[c] + c16c16c182_tag[c]	13350.1 or 67800.1	0	0	1000
HDCATAGDN14	denovo synthesis of TAG from c16	lnlccoa[c] + c16c14_dag[c] -> h2o[c] + coa[c] + c16c14c182_tag[c]	13350.1 or 67800.1	0	0	1000
HDCATAGDN15	denovo synthesis of TAG from c16	lnlccoa[c] + c16c182_dag[c] -> h2o[c] + coa[c] + c16c182c182_tag[c]	13350.1 or 67800.1	0	0	1000
HDCATAGDN16	denovo synthesis of TAG from c16	lnlccoa[c] + c16c183_dag[c] -> h2o[c] + coa[c] + c16c183c182_tag[c]	13350.1 or 67800.1	0	0	1000
HDCATAGDN17	denovo synthesis of TAG from c16	lnlccoa[c] + c16c180_dag[c] -> h2o[c] + coa[c] + c16c180c182_tag[c]	13350.1 or 67800.1	0	0	1000
HDCATAGDN18	denovo synthesis of TAG from c16	lnlccoa[c] + c16c181_dag[c] -> h2o[c] + coa[c] + c16c181c182_tag[c]	13350.1 or 67800.1	0	0	1000
HDCATAGDN19	denovo synthesis of TAG from c16	lnlncacoa[c] + c16c16_dag[c] -> h2o[c] + coa[c] + c16c16c183_tag[c]	13350.1 or 67800.1	0	0	1000
HDCATAGDN2	denovo synthesis of TAG from c16	tdcoa[c] + c16c14_dag[c] -> h2o[c] + coa[c] + c16c14c14_tag[c]	13350.1 or 67800.1	0	0	1000
HDCATAGDN20	denovo synthesis of TAG from c16	lnlncacoa[c] + c16c14_dag[c] -> h2o[c] + coa[c] + c16c14c183_tag[c]	13350.1 or 67800.1	0	0	1000
HDCATAGDN21	denovo synthesis of TAG from c16	lnlncacoa[c] + c16c182_dag[c] -> h2o[c] + coa[c] + c16c182c183_tag[c]	13350.1 or 67800.1	0	0	1000
HDCATAGDN22	denovo synthesis of TAG from c16	lnlncacoa[c] + c16c183_dag[c] -> h2o[c] + coa[c] + c16c183c183_tag[c]	13350.1 or 67800.1	0	0	1000
HDCATAGDN23	denovo synthesis of TAG from c16	lnlncacoa[c] + c16c180_dag[c] -> h2o[c] + coa[c] + c16c180c183_tag[c]	13350.1 or 67800.1	0	0	1000
HDCATAGDN24	denovo synthesis of TAG from c16	lnlncacoa[c] + c16c181_dag[c] -> h2o[c] + coa[c] + c16c181c183_tag[c]	13350.1 or 67800.1	0	0	1000
HDCATAGDN25	denovo synthesis of TAG from c16	stcoa[c] + c16c16_dag[c] -> h2o[c] + coa[c] + c16c16c180_tag[c]	13350.1 or 67800.1	0	0	1000
HDCATAGDN26	denovo synthesis of TAG from c16	stcoa[c] + c16c14_dag[c] -> h2o[c] + coa[c] + c16c14c180_tag[c]	13350.1 or 67800.1	0	0	1000
HDCATAGDN27	denovo synthesis of TAG from c16	stcoa[c] + c16c182_dag[c] -> h2o[c] + coa[c] + c16c182c180_tag[c]	13350.1 or 67800.1	0	0	1000
HDCATAGDN28	denovo synthesis of TAG from c16	stcoa[c] + c16c183_dag[c] -> h2o[c] + coa[c] + c16c183c180_tag[c]	13350.1 or 67800.1	0	0	1000
HDCATAGDN29	denovo synthesis of TAG from c16	stcoa[c] + c16c180_dag[c] -> h2o[c] + coa[c] + c16c180c180_tag[c]	13350.1 or 67800.1	0	0	1000
HDCATAGDN3	denovo synthesis of TAG from c16	tdcoa[c] + c16c182_dag[c] -> h2o[c] + coa[c] + c16c182c14_tag[c]	13350.1 or 67800.1	0	0	1000
HDCATAGDN30	denovo synthesis of TAG from c16	stcoa[c] + c16c181_dag[c] -> h2o[c] + coa[c] + c16c181c180_tag[c]	13350.1 or 67800.1	0	0	1000
HDCATAGDN31	denovo synthesis of TAG from c16	odecoa[c] + c16c16_dag[c] -> h2o[c] + coa[c] + c16c16c181_tag[c]	13350.1 or 67800.1	0	0	1000
HDCATAGDN32	denovo synthesis of TAG from c16	odecoa[c] + c16c14_dag[c] -> h2o[c] + coa[c] + c16c14c181_tag[c]	13350.1 or 67800.1	0	0	1000
HDCATAGDN33	denovo synthesis of TAG from c16	odecoa[c] + c16c182_dag[c] -> h2o[c] + coa[c] + c16c182c181_tag[c]	13350.1 or 67800.1	0	0	1000
HDCATAGDN34	denovo synthesis of TAG from c16	odecoa[c] + c16c183_dag[c] -> h2o[c] + coa[c] + c16c183c181_tag[c]	13350.1 or 67800.1	0	0	1000
HDCATAGDN35	denovo synthesis of TAG from c16	odecoa[c] + c16c180_dag[c] -> h2o[c] + coa[c] + c16c180c181_tag[c]	13350.1 or 67800.1	0	0	1000
HDCATAGDN36	denovo synthesis of TAG from c16	odecoa[c] + c16c181_dag[c] -> h2o[c] + coa[c] + c16c181c181_tag[c]	13350.1 or 67800.1	0	0	1000
HDCATAGDN4	denovo synthesis of TAG from c16	tdcoa[c] + c16c183_dag[c] -> h2o[c] + coa[c] + c16c183c14_tag[c]	13350.1 or 67800.1	0	0	1000
HDCATAGDN5	denovo synthesis of TAG from c16	tdcoa[c] + c16c180_dag[c] -> h2o[c] + coa[c] + c16c180c14_tag[c]	13350.1 or 67800.1	0	0	1000
HDCATAGDN6	denovo synthesis of TAG from c16	tdcoa[c] + c16c181_dag[c] -> h2o[c] + coa[c] + c16c181c14_tag[c]	13350.1 or 67800.1	0	0	1000
HDCATAGDN7	denovo synthesis of TAG from c16	pmtcoa[c] + c16c16_dag[c] -> h2o[c] + coa[c] + c16c16c16_tag[c]	13350.1 or 67800.1	0	0	1000
HDCATAGDN8	denovo synthesis of TAG from c16	pmtcoa[c] + c16c14_dag[c] -> h2o[c] + coa[c] + c16c14c16_tag[c]	13350.1 or 67800.1	0	0	1000
HDCATAGDN9	denovo synthesis of TAG from c16	pmtcoa[c] + c16c182_dag[c] -> h2o[c] + coa[c] + c16c182c16_tag[c]	13350.1 or 67800.1	0	0	1000
HDCEATD	diffusion reaction for Hexadecenoate (n-C16:1)	hdcea[u] <=> hdcea[c]		1	-1000	1000
HDCEAtr	fatty acid transport via diffusion	hdcea[e] <=> hdcea[c]		1	-1000	1000
HEX1	hexokinase (D-glucose:ATP)	atp[c] + glc_D[c] -> h[c] + adp[c] + g6p[c]	(15275.3) or (216019.1) or (103988.3) or (15275.4) or (15277.1) or (103988.2) or (15275.5) or (103988.1) or (15275.1) or (212032.1) or (15275.2)	0	0	1000
HISCAT1	transport of L-Histidine by y+ transporter	his_L[c] <=> his_L[e]	11987.1	1	-1000	1000
HISD	Histidine ammonia-lyase (EC 4.3.1.3)	his_L[c] -> nh4[c] + urcan[c]	15109.1	0	0	1000
HISILELAT2tc	transport of L-Histidine into the cell and efflux of L-Isoleucine out of the cell by LAT2 on the basolateral surfaces of kidney and intestine.	ile_L[c] + his_L[e] -> ile_L[e] + his_L[c]	(50934.1 and 17254.1)	0	0	1000
HISLAT1tc	transport of L-Histidine by LAT1 in association with 4F2hc, across the apical surface of the memebranes.	leu_L[c] + his_L[u] -> leu_L[u] + his_L[c]	(20539.1 and 17254.1)	0	0	1000
HISPHELAT2tc	transport of L-Histidine into the cell and efflux of L-Phenylalanine out of the cell by LAT2 on the basolateral surfaces of kidney and intestine.	phe_L[c] + his_L[e] -> phe_L[e] + his_L[c]	(50934.1 and 17254.1)	0	0	1000
HISSNAT2	L-histidine transport in via sodium symport	na1[e] + his_L[e] -> na1[c] + his_L[c]	67760.1	0	0	1000
HISSNAT5tc	transport of L-Histidine into the cell coupled with co-transport with Sodium and counter transport with proton by SNAT5 transporter.	h[c] + na1[u] + his_L[u] <=> na1[c] + h[u] + his_L[c]	209837	1	-1000	1000
HISyLATtc	transport of L-Histidine by y+LAT1 or y+LAT2 transporters in small intestine and kidney	na1[e] + arg_L[c] + his_L[e] -> na1[c] + arg_L[e] + his_L[c]	(20540.1 or 330836.1) and (17254.1)	0	0	1000
HISyLATthc	transport of Histidine by y+LAT1 or y+LAT2 with co-transporter of h in small intestine and kidney	arg_L[c] + h[e] + his_L[e] -> h[c] + arg_L[e] + his_L[c]	(20540.1 or 330836.1) and (17254.1)	0	0	1000
HMBS	hydroxymethylbilane synthase	h2o[c] + 4 ppbng[c] -> 4 nh4[c] + hmbil[c]	15288.1	0	0	1000
HMGCOARc	Hydroxymethylglutaryl CoA reductase (ir) in cytosol	2 h[c] + 2 nadph[c] + hmgcoa[c] -> 2 nadp[c] + coa[c] + mev_R[c]	15357.1	0	0	1000
HMGCOASi	Hydroxymethylglutaryl CoA synthase (ir)	h2o[c] + accoa[c] + aacoa[c] <=> h[c] + coa[c] + hmgcoa[c]	(208715.1) or (208715.2)	1	-1000	1000
HOXG	Heme oxygenase 1	5 h[c] + 3 nadph[c] + 3 o2[c] + pheme[c] -> 3 h2o[c] + 3 nadp[c] + biliverd[c] + co[c] + fe2[c]	(15368.1) or (15369.1)	0	0	1000
HPETFABP1tc	transport of 5-HPETE into the enterocytes	2 5HPET[c] <=> 2 5HPET[r]	14080.1	1	-1000	1000
Htr	H transporter, endoplasmic reticulum	h[c] <=> h[r]		1	-1000	1000
HXANtx	hypoxanthine diffusion in peroxisome	hxan[c] -> hxan[x]		0	0	1000
HXPRT	hypoxanthine phosphoribosyltransferase (Hypoxanthine)	prpp[c] + hxan[c] -> ppi[c] + imp[c]	15452.1	0	0	1000
HYPOE	hypothetical enyme	h2o[c] + pyam5p[c] -> pi[c] + pydam[c]	57028.1	0	0	1000
HYPTROXu	Hypotaurine oxidase	o2[u] + 2 hyptaur[u] -> 2 taur[u]		0	0	1000
ICDHxm	Isocitrate dehydrogenase (NAD+)	icit[m] + nad[m] -> akg[m] + co2[m] + nadh[m]	(15929.2 and 170718.3 and 67834.1) or (170718.1 and 15929.1 and 67834.1) or (170718.1 and 15929.1 and 67834.1) or (170718.3 and 15929.1 and 67834.1) or (15929.1 and 67834.1 and 170718.2) or (15929.2 and 67834.1 and 170718.2)	0	0	1000
ILEATB0tc	transport of L-Isoleucine into the intestinal cells by ATB0 transporter	2 na1[u] + cl[u] + ile_L[e] -> 2 na1[c] + cl[c] + ile_L[c]	56774.1	0	0	1000
ILEB0ATtc	transport of L-Isoleucine by the apical neutral amino acid transporters B(0)AT1 or B(0)AT2 in kidney, intestine or brain	na1[u] + ile_L[u] -> na1[c] + ile_L[c]	(74338.1) and (57394.1 or 70008.1)	0	0	1000
ILELAT1tc	transport of L-Isoleucine by LAT1 in association with 4F2hc, across the apical surface of the memebranes.	leu_L[c] + ile_L[u] -> leu_L[u] + ile_L[c]	(20539.1 and 17254.1)	0	0	1000
ILEPHELAT2tc	transport of L-Isoleucine into the cell and efflux of L-Phenylalanine out of the cell by LAT2 on the basolateral surfaces of kidney and intestine.	ile_L[e] + phe_L[c] -> ile_L[c] + phe_L[e]	(50934.1 and 17254.1)	0	0	1000
ILEtec	L-isoleucine transport via diffusion (extracellular to cytosol)	ile_L[e] <=> ile_L[c]	(72401.1) or (215113.1)	1	-1000	1000
IMPC	IMP cyclohydrolase	h2o[c] + imp[c] <=> fprica[c]	108147	1	-1000	1000
IMPD	IMP dehydrogenase	h2o[c] + nad[c] + imp[c] -> h[c] + nadh[c] + xmp[c]	(23917.1) or (100042069.1) or (23917.2)	0	0	1000
INSK	insosine kinase	atp[c] + ins[c] -> h[c] + adp[c] + imp[c]		0	0	1000
INSt	Inosine transport (diffusion)	ins[e] <=> ins[c]		1	-1000	1000
INSt4lu	inosine transport in via sodium symport	na1[u] + ins[u] -> na1[c] + ins[c]		0	0	1000
INSt5lu	inosine transport in via sodium (1:2) symport	2 na1[u] + ins[u] -> 2 na1[c] + ins[c]	114304	0	0	1000
INStlu	Inosine transport (diffusion)	ins[u] <=> ins[c]		1	-1000	1000
IPDDI	isopentenyl-diphosphate D-isomerase	ipdp[c] <=> dmpp[c]		1	-1000	1000
IZPN	imidazolonepropionase	h2o[c] + 4izp[c] -> h[c] + forglu[c]		0	0	1000
KHK	ketohexokinase	atp[c] + fru[c] -> h[c] + adp[c] + f1p[c]	(16548.1) or (16548.2)	0	0	1000
KHtu	potassium/proton antiport at the apical surface of enterocyte	h[c] + k[u] <=> h[u] + k[c]		1	-1000	1000
L_LACt2r	L-lactate reversible transport via proton symport	h[e] + lac_L[e] <=> h[c] + lac_L[c]	(20503.1) or (57274.1) or (20501.1) or (80879.1)	1	-1000	1000
LACLMCTlu	uptake of lactate by enterocyes.	h[u] + lac_L[u] -> h[c] + lac_L[c]	(20501.1 and 12215.1)	0	0	1000
LACLt	lactate transport	lac_L[x] -> lac_L[c]		0	0	1000
LACZlu	b-galactosidase, extracellular	h2o[u] + lcts[u] -> glc_D[u] + gal[u]	226413	0	0	1000
LAPCOAu	phosphorylase (CoA)	h2o[u] + coa[u] -> dpcoa[u] + pi[u]		0	0	1000
LCAT1e	Lecithin-cholesterol acyltransferase	chsterol[e] + pchol_mmu[e] -> lpchol_mmu[e] + xolest2_mmu[e]	16816.1	0	0	1000
LCYSTCBOXL	3-Sulfoalanine carboxy-lyase	h[c] + Lcyst[c] -> co2[c] + taur[c]	(246277.1) or (14415.1) or (14417.1) or (14415.2)	0	0	1000
LDH_L	L-lactate dehydrogenase	nad[c] + lac_L[c] <=> h[c] + pyr[c] + nadh[c]	(16832.1 and 16828.1) or (16833.2) or (16828.1) or (16833.1) or (54122.1) or (16832.1) or (106557.1)	1	-1000	1000
LEUATB0tc	transport of L-Leucine into the intestinal cells by ATB0 transporter	leu_L[u] + 2 na1[u] + cl[u] -> 2 na1[c] + leu_L[c] + cl[c]	56774.1	0	0	1000
LEUB0ATtc	transport of L-Leucine by the apical neutral amino acid transporters B(0)AT1 or B(0)AT2 in kidney, intestine or brain	leu_L[u] + na1[u] -> na1[c] + leu_L[c]	(74338.1) and (57394.1 or 70008.1)	0	0	1000
LEUGLYHYc	hydrolysis of leucylglycine	h2o[c] + leugly[c] <=> leu_L[c] + gly[c]		1	-1000	1000
LEUGLYPEPT1tc	transport of Leucylglycine by the apical PEPT1 amino acid transporters across the brush border cells of the enterocytes of the intestine and renal cells	h[u] + leugly[u] -> h[c] + leugly[c]	56643.1	0	0	1000
LEUILELAT2tc	transport of L-Leucine into the cell and efflux of L-Isoleucine out of the cell by LAT2 on the basolateral surfaces of kidney and intestine.	ile_L[c] + leu_L[e] <=> leu_L[c] + ile_L[e]	(50934.1 and 17254.1)	1	-1000	1000
LEULEULAPc	hydrolysis of Leucylleucine in the small intestine for cellular uptake	h2o[c] + leuleu[c] <=> 2 leu_L[c]	66988.1	1	-1000	1000
LEULEUPEPT1tc	transport of Leucylleucine by the apical PEPT1 amino acid transporters across the brush border cells of the enterocytes of the intestine and renal cells	h[u] + leuleu[u] -> h[c] + leuleu[c]	56643.1	0	0	1000
LEUPHELAT2tc	transport of L-Leucine into the cell and efflux of L-Phenylalanine out of the cell by LAT2 on the basolateral surfaces of kidney and intestine.	phe_L[c] + leu_L[e] <=> leu_L[c] + phe_L[e]	(50934.1 and 17254.1)	1	-1000	1000
LEUtec	L-leucine transport via diffusion (extracellular to cytosol)	leu_L[e] <=> leu_L[c]	(72401.1) or (215113.1)	1	-1000	1000
LEUyLAThtc	transport of Leucine by y+LAT1 or y+LAT2 with co-transporter of h in small intestine and kidney	arg_L[c] + h[e] + leu_L[e] -> h[c] + leu_L[c] + arg_L[e]	(20540.1 or 330836.1) and (17254.1)	0	0	1000
LEUyLATtc	transport of Leucine by y+LAT1 or y+LAT2 transporters in small intestine and kidney	na1[e] + arg_L[c] + leu_L[e] -> na1[c] + leu_L[c] + arg_L[e]	(20540.1 or 330836.1) and (17254.1)	0	0	1000
LINOFABPpmtc	uptake of linoleic acid by the enterocytes	lnlc[u] -> lnlc[c]	14719.1 or 12491.1	0	0	1000
LINOFATPtc	uptake of linoleic acid by the enterocytes	coa[c] + atp[c] + lnlc[u] -> amp[c] + ppi[c] + lnlccoa[c]	26569.1	0	0	1000
LLPS2lu	Lipase	h2o[u] + dag_lnlc[u] -> h[u] + lnlc[u] + mag_lnlc[u]	69060.1	0	0	1000
LLPS3lu	Lipase	h2o[u] + mag_lnlc[u] -> h[u] + lnlc[u] + glyc[u]	23945.1	0	0	1000
LLPSlu	Lipase	h2o[u] + tag_lnlc[u] -> h[u] + lnlc[u] + dag_lnlc[u]	69060.1	0	0	1000
LNLCCOACPT1	transport of Linoleyl carnitine into the mitochondrial matrix	crn[c] + lnlccoa[c] <=> coa[c] + lnlccrn[c]		1	-1000	1000
LNLCCRNCACT	transport of Linoleyl carnitine into the mitochondrial matrix	lnlccrn[c] <=> lnlccrn[m]	57279.1	1	-1000	1000
LNLCCRNCPT2	transport of Linoleyl carnitine into the mitochondrial matrix	coa[m] + lnlccrn[m] <=> crn[m] + lnlccoa[m]	12896.1	1	-1000	1000
LNLCTAGDN1	denovo synthesis of TAG from c182	tdcoa[c] + c182c16_dag[c] -> h2o[c] + coa[c] + c182c16c14_tag[c]	13350.1 or 67800.1	0	0	1000
LNLCTAGDN10	denovo synthesis of TAG from c182	pmtcoa[c] + c182c183_dag[c] -> h2o[c] + coa[c] + c182c183c16_tag[c]	13350.1 or 67800.1	0	0	1000
LNLCTAGDN11	denovo synthesis of TAG from c182	pmtcoa[c] + c182c180_dag[c] -> h2o[c] + coa[c] + c182c180c16_tag[c]	13350.1 or 67800.1	0	0	1000
LNLCTAGDN12	denovo synthesis of TAG from c182	pmtcoa[c] + c182c181_dag[c] -> h2o[c] + coa[c] + c182c181c16_tag[c]	13350.1 or 67800.1	0	0	1000
LNLCTAGDN13	denovo synthesis of TAG from c182	lnlccoa[c] + c182c16_dag[c] -> h2o[c] + coa[c] + c182c16c182_tag[c]	13350.1 or 67800.1	0	0	1000
LNLCTAGDN14	denovo synthesis of TAG from c182	lnlccoa[c] + c182c14_dag[c] -> h2o[c] + coa[c] + c182c14c182_tag[c]	13350.1 or 67800.1	0	0	1000
LNLCTAGDN15	denovo synthesis of TAG from c182	lnlccoa[c] + c182c182_dag[c] -> h2o[c] + coa[c] + c182c182c182_tag[c]	13350.1 or 67800.1	0	0	1000
LNLCTAGDN16	denovo synthesis of TAG from c182	lnlccoa[c] + c182c183_dag[c] -> h2o[c] + coa[c] + c182c183c182_tag[c]	13350.1 or 67800.1	0	0	1000
LNLCTAGDN17	denovo synthesis of TAG from c182	lnlccoa[c] + c182c180_dag[c] -> h2o[c] + coa[c] + c182c180c182_tag[c]	13350.1 or 67800.1	0	0	1000
LNLCTAGDN18	denovo synthesis of TAG from c182	lnlccoa[c] + c182c181_dag[c] -> h2o[c] + coa[c] + c182c181c182_tag[c]	13350.1 or 67800.1	0	0	1000
LNLCTAGDN19	denovo synthesis of TAG from c182	lnlncacoa[c] + c182c16_dag[c] -> h2o[c] + coa[c] + c182c16c183_tag[c]	13350.1 or 67800.1	0	0	1000
LNLCTAGDN2	denovo synthesis of TAG from c182	tdcoa[c] + c182c14_dag[c] -> h2o[c] + coa[c] + c182c14c14_tag[c]	13350.1 or 67800.1	0	0	1000
LNLCTAGDN20	denovo synthesis of TAG from c182	lnlncacoa[c] + c182c14_dag[c] -> h2o[c] + coa[c] + c182c14c183_tag[c]	13350.1 or 67800.1	0	0	1000
LNLCTAGDN21	denovo synthesis of TAG from c182	lnlncacoa[c] + c182c182_dag[c] -> h2o[c] + coa[c] + c182c182c183_tag[c]	13350.1 or 67800.1	0	0	1000
LNLCTAGDN22	denovo synthesis of TAG from c182	lnlncacoa[c] + c182c183_dag[c] -> h2o[c] + coa[c] + c182c183c183_tag[c]	13350.1 or 67800.1	0	0	1000
LNLCTAGDN23	denovo synthesis of TAG from c182	lnlncacoa[c] + c182c180_dag[c] -> h2o[c] + coa[c] + c182c180c183_tag[c]	13350.1 or 67800.1	0	0	1000
LNLCTAGDN24	denovo synthesis of TAG from c182	lnlncacoa[c] + c182c181_dag[c] -> h2o[c] + coa[c] + c182c181c183_tag[c]	13350.1 or 67800.1	0	0	1000
LNLCTAGDN25	denovo synthesis of TAG from c182	stcoa[c] + c182c16_dag[c] -> h2o[c] + coa[c] + c182c16c180_tag[c]	13350.1 or 67800.1	0	0	1000
LNLCTAGDN26	denovo synthesis of TAG from c182	stcoa[c] + c182c14_dag[c] -> h2o[c] + coa[c] + c182c14c180_tag[c]	13350.1 or 67800.1	0	0	1000
LNLCTAGDN27	denovo synthesis of TAG from c182	stcoa[c] + c182c182_dag[c] -> h2o[c] + coa[c] + c182c182c180_tag[c]	13350.1 or 67800.1	0	0	1000
LNLCTAGDN28	denovo synthesis of TAG from c182	stcoa[c] + c182c183_dag[c] -> h2o[c] + coa[c] + c182c183c180_tag[c]	13350.1 or 67800.1	0	0	1000
LNLCTAGDN29	denovo synthesis of TAG from c182	stcoa[c] + c182c180_dag[c] -> h2o[c] + coa[c] + c182c180c180_tag[c]	13350.1 or 67800.1	0	0	1000
LNLCTAGDN3	denovo synthesis of TAG from c182	tdcoa[c] + c182c182_dag[c] -> h2o[c] + coa[c] + c182c182c14_tag[c]	13350.1 or 67800.1	0	0	1000
LNLCTAGDN30	denovo synthesis of TAG from c182	stcoa[c] + c182c181_dag[c] -> h2o[c] + coa[c] + c182c181c180_tag[c]	13350.1 or 67800.1	0	0	1000
LNLCTAGDN31	denovo synthesis of TAG from c182	odecoa[c] + c182c16_dag[c] -> h2o[c] + coa[c] + c182c16c181_tag[c]	13350.1 or 67800.1	0	0	1000
LNLCTAGDN32	denovo synthesis of TAG from c182	odecoa[c] + c182c14_dag[c] -> h2o[c] + coa[c] + c182c14c181_tag[c]	13350.1 or 67800.1	0	0	1000
LNLCTAGDN33	denovo synthesis of TAG from c182	odecoa[c] + c182c182_dag[c] -> h2o[c] + coa[c] + c182c182c181_tag[c]	13350.1 or 67800.1	0	0	1000
LNLCTAGDN34	denovo synthesis of TAG from c182	odecoa[c] + c182c183_dag[c] -> h2o[c] + coa[c] + c182c183c181_tag[c]	13350.1 or 67800.1	0	0	1000
LNLCTAGDN35	denovo synthesis of TAG from c182	odecoa[c] + c182c180_dag[c] -> h2o[c] + coa[c] + c182c180c181_tag[c]	13350.1 or 67800.1	0	0	1000
LNLCTAGDN36	denovo synthesis of TAG from c182	odecoa[c] + c182c181_dag[c] -> h2o[c] + coa[c] + c182c181c181_tag[c]	13350.1 or 67800.1	0	0	1000
LNLCTAGDN4	denovo synthesis of TAG from c182	tdcoa[c] + c182c183_dag[c] -> h2o[c] + coa[c] + c182c183c14_tag[c]	13350.1 or 67800.1	0	0	1000
LNLCTAGDN5	denovo synthesis of TAG from c182	tdcoa[c] + c182c180_dag[c] -> h2o[c] + coa[c] + c182c180c14_tag[c]	13350.1 or 67800.1	0	0	1000
LNLCTAGDN6	denovo synthesis of TAG from c182	tdcoa[c] + c182c181_dag[c] -> h2o[c] + coa[c] + c182c181c14_tag[c]	13350.1 or 67800.1	0	0	1000
LNLCTAGDN7	denovo synthesis of TAG from c182	pmtcoa[c] + c182c16_dag[c] -> h2o[c] + coa[c] + c182c16c16_tag[c]	13350.1 or 67800.1	0	0	1000
LNLCTAGDN8	denovo synthesis of TAG from c182	pmtcoa[c] + c182c14_dag[c] -> h2o[c] + coa[c] + c182c14c16_tag[c]	13350.1 or 67800.1	0	0	1000
LNLCTAGDN9	denovo synthesis of TAG from c182	pmtcoa[c] + c182c182_dag[c] -> h2o[c] + coa[c] + c182c182c16_tag[c]	13350.1 or 67800.1	0	0	1000
LNLNCATAGDN1	denovo synthesis of TAG from c183	tdcoa[c] + c183c16_dag[c] -> h2o[c] + coa[c] + c183c16c14_tag[c]	13350.1 or 67800.1	0	0	1000
LNLNCATAGDN10	denovo synthesis of TAG from c183	pmtcoa[c] + c183c183_dag[c] -> h2o[c] + coa[c] + c183c183c16_tag[c]	13350.1 or 67800.1	0	0	1000
LNLNCATAGDN11	denovo synthesis of TAG from c183	pmtcoa[c] + c183c180_dag[c] -> h2o[c] + coa[c] + c183c180c16_tag[c]	13350.1 or 67800.1	0	0	1000
LNLNCATAGDN12	denovo synthesis of TAG from c183	pmtcoa[c] + c183c181_dag[c] -> h2o[c] + coa[c] + c183c181c16_tag[c]	13350.1 or 67800.1	0	0	1000
LNLNCATAGDN13	denovo synthesis of TAG from c183	lnlccoa[c] + c183c16_dag[c] -> h2o[c] + coa[c] + c183c16c182_tag[c]	13350.1 or 67800.1	0	0	1000
LNLNCATAGDN14	denovo synthesis of TAG from c183	lnlccoa[c] + c183c14_dag[c] -> h2o[c] + coa[c] + c183c14c182_tag[c]	13350.1 or 67800.1	0	0	1000
LNLNCATAGDN15	denovo synthesis of TAG from c183	lnlccoa[c] + c183c182_dag[c] -> h2o[c] + coa[c] + c183c182c182_tag[c]	13350.1 or 67800.1	0	0	1000
LNLNCATAGDN16	denovo synthesis of TAG from c183	lnlccoa[c] + c183c183_dag[c] -> h2o[c] + coa[c] + c183c183c182_tag[c]	13350.1 or 67800.1	0	0	1000
LNLNCATAGDN17	denovo synthesis of TAG from c183	lnlccoa[c] + c183c180_dag[c] -> h2o[c] + coa[c] + c183c180c182_tag[c]	13350.1 or 67800.1	0	0	1000
LNLNCATAGDN18	denovo synthesis of TAG from c183	lnlccoa[c] + c183c181_dag[c] -> h2o[c] + coa[c] + c183c181c182_tag[c]	13350.1 or 67800.1	0	0	1000
LNLNCATAGDN19	denovo synthesis of TAG from c183	lnlncacoa[c] + c183c16_dag[c] -> h2o[c] + coa[c] + c183c16c183_tag[c]	13350.1 or 67800.1	0	0	1000
LNLNCATAGDN2	denovo synthesis of TAG from c183	tdcoa[c] + c183c14_dag[c] -> h2o[c] + coa[c] + c183c14c14_tag[c]	13350.1 or 67800.1	0	0	1000
LNLNCATAGDN20	denovo synthesis of TAG from c183	lnlncacoa[c] + c183c14_dag[c] -> h2o[c] + coa[c] + c183c14c183_tag[c]	13350.1 or 67800.1	0	0	1000
LNLNCATAGDN21	denovo synthesis of TAG from c183	lnlncacoa[c] + c183c182_dag[c] -> h2o[c] + coa[c] + c183c182c183_tag[c]	13350.1 or 67800.1	0	0	1000
LNLNCATAGDN22	denovo synthesis of TAG from c183	lnlncacoa[c] + c183c183_dag[c] -> h2o[c] + coa[c] + c183c183c183_tag[c]	13350.1 or 67800.1	0	0	1000
LNLNCATAGDN23	denovo synthesis of TAG from c183	lnlncacoa[c] + c183c180_dag[c] -> h2o[c] + coa[c] + c183c180c183_tag[c]	13350.1 or 67800.1	0	0	1000
LNLNCATAGDN24	denovo synthesis of TAG from c183	lnlncacoa[c] + c183c181_dag[c] -> h2o[c] + coa[c] + c183c181c183_tag[c]	13350.1 or 67800.1	0	0	1000
LNLNCATAGDN25	denovo synthesis of TAG from c183	stcoa[c] + c183c16_dag[c] -> h2o[c] + coa[c] + c183c16c180_tag[c]	13350.1 or 67800.1	0	0	1000
LNLNCATAGDN26	denovo synthesis of TAG from c183	stcoa[c] + c183c14_dag[c] -> h2o[c] + coa[c] + c183c14c180_tag[c]	13350.1 or 67800.1	0	0	1000
LNLNCATAGDN27	denovo synthesis of TAG from c183	stcoa[c] + c183c182_dag[c] -> h2o[c] + coa[c] + c183c182c180_tag[c]	13350.1 or 67800.1	0	0	1000
LNLNCATAGDN28	denovo synthesis of TAG from c183	stcoa[c] + c183c183_dag[c] -> h2o[c] + coa[c] + c183c183c180_tag[c]	13350.1 or 67800.1	0	0	1000
LNLNCATAGDN29	denovo synthesis of TAG from c183	stcoa[c] + c183c180_dag[c] -> h2o[c] + coa[c] + c183c180c180_tag[c]	13350.1 or 67800.1	0	0	1000
LNLNCATAGDN3	denovo synthesis of TAG from c183	tdcoa[c] + c183c182_dag[c] -> h2o[c] + coa[c] + c183c182c14_tag[c]	13350.1 or 67800.1	0	0	1000
LNLNCATAGDN30	denovo synthesis of TAG from c183	stcoa[c] + c183c181_dag[c] -> h2o[c] + coa[c] + c183c181c180_tag[c]	13350.1 or 67800.1	0	0	1000
LNLNCATAGDN31	denovo synthesis of TAG from c183	odecoa[c] + c183c16_dag[c] -> h2o[c] + coa[c] + c183c16c181_tag[c]	13350.1 or 67800.1	0	0	1000
LNLNCATAGDN32	denovo synthesis of TAG from c183	odecoa[c] + c183c14_dag[c] -> h2o[c] + coa[c] + c183c14c181_tag[c]	13350.1 or 67800.1	0	0	1000
LNLNCATAGDN33	denovo synthesis of TAG from c183	odecoa[c] + c183c182_dag[c] -> h2o[c] + coa[c] + c183c182c181_tag[c]	13350.1 or 67800.1	0	0	1000
LNLNCATAGDN34	denovo synthesis of TAG from c183	odecoa[c] + c183c183_dag[c] -> h2o[c] + coa[c] + c183c183c181_tag[c]	13350.1 or 67800.1	0	0	1000
LNLNCATAGDN35	denovo synthesis of TAG from c183	odecoa[c] + c183c180_dag[c] -> h2o[c] + coa[c] + c183c180c181_tag[c]	13350.1 or 67800.1	0	0	1000
LNLNCATAGDN36	denovo synthesis of TAG from c183	odecoa[c] + c183c181_dag[c] -> h2o[c] + coa[c] + c183c181c181_tag[c]	13350.1 or 67800.1	0	0	1000
LNLNCATAGDN4	denovo synthesis of TAG from c183	tdcoa[c] + c183c183_dag[c] -> h2o[c] + coa[c] + c183c183c14_tag[c]	13350.1 or 67800.1	0	0	1000
LNLNCATAGDN5	denovo synthesis of TAG from c183	tdcoa[c] + c183c180_dag[c] -> h2o[c] + coa[c] + c183c180c14_tag[c]	13350.1 or 67800.1	0	0	1000
LNLNCATAGDN6	denovo synthesis of TAG from c183	tdcoa[c] + c183c181_dag[c] -> h2o[c] + coa[c] + c183c181c14_tag[c]	13350.1 or 67800.1	0	0	1000
LNLNCATAGDN7	denovo synthesis of TAG from c183	pmtcoa[c] + c183c16_dag[c] -> h2o[c] + coa[c] + c183c16c16_tag[c]	13350.1 or 67800.1	0	0	1000
LNLNCATAGDN8	denovo synthesis of TAG from c183	pmtcoa[c] + c183c14_dag[c] -> h2o[c] + coa[c] + c183c14c16_tag[c]	13350.1 or 67800.1	0	0	1000
LNLNCATAGDN9	denovo synthesis of TAG from c183	pmtcoa[c] + c183c182_dag[c] -> h2o[c] + coa[c] + c183c182c16_tag[c]	13350.1 or 67800.1	0	0	1000
LNMAGHSTDlu	difussion of mono-acyl glycerol accross the brush border membrane	mag_lnlc[u] -> mag_lnlc[c]		0	0	1000
LNS14DMr	LNS14DMr	2 h[r] + 3 nadph[r] + 3 o2[r] + lanost[r] -> 44mctr[r] + 3 nadp[r] + 4 h2o[r] + for[r]	13121.1	0	0	1000
LNSTLSr	lanosterol synthase	Ssq23epx[r] -> lanost[r]	16987.1	0	0	1000
LPCHOLt	lysophosphatidylcholine transport	lpchol_mmu[e] <=> lpchol_mmu[c]		1	-1000	1000
LPCHOLTDlu	difussion of lysophosphatidylcholine accross the brush border membrane	lpchol_mmu[u] <=> lpchol_mmu[c]		1	-1000	1000
LSTO1r	Lathosterol oxidase	h[r] + nadph[r] + o2[r] + chlstol[r] -> nadp[r] + 2 h2o[r] + ddsmsterol[r]	235293	0	0	1000
LYSALArBATtc	transport of L-Lysine into the cell in exchange for L-Alanine by b0,+AT transporter at the apical surfaces of the membranes of small intestine and renal cells.	ala_L[c] + lys_L[u] -> ala_L[u] + lys_L[c]	(30962.1 and 20532.1)	0	0	1000
LYSATB0tc	transport of L-Lysine into the intestinal cells by ATB0 transporter	2 na1[u] + cl[u] + lys_L[u] -> 2 na1[c] + cl[c] + lys_L[c]	56774.1	0	0	1000
LYSLEUrBATtc	transport of L-Lysine into the cell in exchange for L-Leucine by b0,+AT transporter at the apical surfaces of the membranes of small intestine and renal cells.	leu_L[c] + lys_L[u] -> leu_L[u] + lys_L[c]	(30962.1 and 20532.1)	0	0	1000
LYSt5r	L-lysine transport via diffusion	lys_L[e] <=> lys_L[c]	11987.1	1	-1000	1000
MAGOCDCA	difussion of mono-acyl glycerol accross the brush border membrane	mag_ocdca[u] -> mag_ocdca[c]		0	0	1000
MAL_Ltx	transport of malate into cytosol	mal_L[x] <=> mal_L[c]		1	-1000	1000
MALT	alpha-glucosidase	h2o[c] + malt[c] -> 2 glc_D[c]	76051.1	0	0	1000
MALTlu	alpha-glucosidase, extracellular	h2o[u] + malt[u] -> 2 glc_D[u]	232714	0	0	1000
MALtm	malate transport, mitochondrial	mal_L[c] + pi[m] <=> pi[c] + mal_L[m]	27376.1	1	-1000	1000
MALTtu	uptake of maltose	malt[u] -> malt[c]		0	0	1000
MANt1lu	mannose transport (uniport)	man[u] <=> man[c]		1	-1000	1000
MANt1r	mannose transport (uniport)	man[e] <=> man[c]	(20525.1) or (20527.1) or (20526.1)	1	-1000	1000
MDH	malate dehydrogenase	nad[c] + mal_L[c] <=> h[c] + nadh[c] + oaa[c]	(76668.1) or (17449.1)	1	-1000	1000
MDHm	malate dehydrogenase, mitochondrial	nad[m] + mal_L[m] <=> nadh[m] + h[m] + oaa[m]	17448.1	1	-1000	1000
MDHx	malate dehydrogenase, peroxisomal	nad[x] + mal_L[x] <=> oaa[x] + nadh[x] + h[x]		1	-1000	1000
MDRPD	5-Methylthio-5-deoxy-D-ribulose 1-phosphate dehydratase	5mdru1p[c] -> h2o[c] + dkmpp[c]		0	0	1000
ME2	malic enzyme (NADP)	nadp[c] + mal_L[c] -> nadph[c] + pyr[c] + co2[c]	17436.1	0	0	1000
ME2m	malic enzyme (NADP), mitochondrial	mal_L[m] + nadp[m] -> co2[m] + pyr[m] + nadph[m]	(107029.1) or (109264.1)	0	0	1000
METAT	methionine adenosyltransferase	h2o[c] + atp[c] + met_L[c] -> pi[c] + amet[c] + ppi[c]	(11720.1) or (108645.2 and 232087.1) or (108645.1 and 232087.1)	0	0	1000
METATB0tc	transport of L-Methionine into the intestinal cells by ATB0 transporter	2 na1[u] + cl[u] + met_L[u] -> 2 na1[c] + cl[c] + met_L[c]	56774.1	0	0	1000
METB0ATAtc	transport of L-Methionine by the apical neutral amino acid transporter B(0)AT1 or B(0)AT2 in kidney, intestine or brain	na1[u] + met_L[u] -> na1[c] + met_L[c]	(74338.1) and (57394.1 or 70008.1)	0	0	1000
METILELAT2tc	transport of L-Methionine into the cell and efflux of L-Isoleucine out of the cell by LAT2 on the basolateral surfaces of kidney and intestine.	ile_L[c] + met_L[e] -> ile_L[e] + met_L[c]	(50934.1 and 17254.1)	0	0	1000
METLAT1tc	transport of L-Methionine by LAT1 in association with 4F2hc, across the apical surface of the memebranes.	leu_L[c] + met_L[u] -> leu_L[u] + met_L[c]	(20539.1 and 17254.1)	0	0	1000
METPHELAT2tc	transport of L-Methionine into the cell and efflux of L-Phenylalanine out of the cell by LAT2 on the basolateral surfaces of kidney and intestine.	phe_L[c] + met_L[e] -> phe_L[e] + met_L[c]	(50934.1 and 17254.1)	0	0	1000
METSNAT2	L-methionine transport in via sodium symport	na1[e] + met_L[e] -> na1[c] + met_L[c]	67760.1	0	0	1000
METtec	L-methionine transport via diffusion (extracellular to cytosol)	met_L[e] <=> met_L[c]	(72401.1) or (215113.1)	1	-1000	1000
METyLATtc	transport of L-Methionine by y+LAT1 or y+LAT2 transporters in small intestine and kidney	na1[e] + arg_L[c] + met_L[e] -> na1[c] + arg_L[e] + met_L[c]	(20540.1 or 330836.1) and (17254.1)	0	0	1000
METyLATthc	transport of Methionine by y+LAT1 or y+LAT2 with co-transporter of h in small intestine and kidney	arg_L[c] + h[e] + met_L[e] -> h[c] + arg_L[e] + met_L[c]	(20540.1 or 330836.1) and (17254.1)	0	0	1000
MEVK1c	mevalonate kinase (atp) cytosol	atp[c] + mev_R[c] -> h[c] + adp[c] + 5pmev[c]	17855.1	0	0	1000
MMEm	methylmalonyl-CoA epimerase/racemase	mmcoa_R[m] <=> mmcoa_S[m]	73724.1	1	-1000	1000
MMMm	methylmalonyl-CoA mutase	mmcoa_R[m] <=> succoa[m]	17850.1	1	-1000	1000
MMSAD1m	methylmalonate-semialdehyde dehydrogenase	coa[m] + nad[m] + 2mop[m] -> co2[m] + nadh[m] + ppcoa[m]	104776	0	0	1000
MOGAT14_14	monoacylglycerol acyltransferase	tdcoa[c] + mag_ttdca[c] -> coa[c] + c14c14_dag[c]	68393.1 or 233549.1	0	0	1000
MOGAT14_16	monoacylglycerol acyltransferase	tdcoa[c] + mag_hdca[c] -> coa[c] + c14c16_dag[c]	68393.1 or 233549.1	0	0	1000
MOGAT14_180	monoacylglycerol acyltransferase	tdcoa[c] + mag_ocdca[c] -> coa[c] + c14c180_dag[c]	68393.1 or 233549.1	0	0	1000
MOGAT14_181	monoacylglycerol acyltransferase	tdcoa[c] + mag_ocdcea[c] -> coa[c] + c14c181_dag[c]	68393.1 or 233549.1	0	0	1000
MOGAT14_182	monoacylglycerol acyltransferase	tdcoa[c] + mag_lnlc[c] -> coa[c] + c14c182_dag[c]	68393.1 or 233549.1	0	0	1000
MOGAT14_183	monoacylglycerol acyltransferase	tdcoa[c] + mag_lnlnca[c] -> coa[c] + c14c183_dag[c]	68393.1 or 233549.1	0	0	1000
MOGAT16_14	monoacylglycerol acyltransferase	pmtcoa[c] + mag_ttdca[c] -> coa[c] + c16c14_dag[c]	68393.1 or 233549.1	0	0	1000
MOGAT16_16	monoacylglycerol acyltransferase	pmtcoa[c] + mag_hdca[c] -> coa[c] + c16c16_dag[c]	68393.1 or 233549.1	0	0	1000
MOGAT16_180	monoacylglycerol acyltransferase	pmtcoa[c] + mag_ocdca[c] -> coa[c] + c16c180_dag[c]	68393.1 or 233549.1	0	0	1000
MOGAT16_181	monoacylglycerol acyltransferase	pmtcoa[c] + mag_ocdcea[c] -> coa[c] + c16c181_dag[c]	68393.1 or 233549.1	0	0	1000
MOGAT16_182	monoacylglycerol acyltransferase	pmtcoa[c] + mag_lnlc[c] -> coa[c] + c16c182_dag[c]	68393.1 or 233549.1	0	0	1000
MOGAT16_183	monoacylglycerol acyltransferase	pmtcoa[c] + mag_lnlnca[c] -> coa[c] + c16c183_dag[c]	68393.1 or 233549.1	0	0	1000
MOGAT180_14	monoacylglycerol acyltransferase	stcoa[c] + mag_ttdca[c] -> coa[c] + c180c14_dag[c]	68393.1 or 233549.1	0	0	1000
MOGAT180_16	monoacylglycerol acyltransferase	stcoa[c] + mag_hdca[c] -> coa[c] + c180c16_dag[c]	68393.1 or 233549.1	0	0	1000
MOGAT180_180	monoacylglycerol acyltransferase	stcoa[c] + mag_ocdca[c] -> coa[c] + c180c180_dag[c]	68393.1 or 233549.1	0	0	1000
MOGAT180_181	monoacylglycerol acyltransferase	stcoa[c] + mag_ocdcea[c] -> coa[c] + c180c181_dag[c]	68393.1 or 233549.1	0	0	1000
MOGAT180_182	monoacylglycerol acyltransferase	stcoa[c] + mag_lnlc[c] -> coa[c] + c180c182_dag[c]	68393.1 or 233549.1	0	0	1000
MOGAT180_183	monoacylglycerol acyltransferase	stcoa[c] + mag_lnlnca[c] -> coa[c] + c180c183_dag[c]	68393.1 or 233549.1	0	0	1000
MOGAT181_14	monoacylglycerol acyltransferase	odecoa[c] + mag_ttdca[c] -> coa[c] + c181c14_dag[c]	68393.1 or 233549.1	0	0	1000
MOGAT181_16	monoacylglycerol acyltransferase	odecoa[c] + mag_hdca[c] -> coa[c] + c181c16_dag[c]	68393.1 or 233549.1	0	0	1000
MOGAT181_180	monoacylglycerol acyltransferase	odecoa[c] + mag_ocdca[c] -> coa[c] + c181c180_dag[c]	68393.1 or 233549.1	0	0	1000
MOGAT181_181	monoacylglycerol acyltransferase	odecoa[c] + mag_ocdcea[c] -> coa[c] + c181c181_dag[c]	68393.1 or 233549.1	0	0	1000
MOGAT181_182	monoacylglycerol acyltransferase	odecoa[c] + mag_lnlc[c] -> coa[c] + c181c182_dag[c]	68393.1 or 233549.1	0	0	1000
MOGAT181_183	monoacylglycerol acyltransferase	odecoa[c] + mag_lnlnca[c] -> coa[c] + c181c183_dag[c]	68393.1 or 233549.1	0	0	1000
MOGAT182_14	monoacylglycerol acyltransferase	lnlccoa[c] + mag_ttdca[c] -> coa[c] + c182c14_dag[c]	68393.1 or 233549.1	0	0	1000
MOGAT182_16	monoacylglycerol acyltransferase	lnlccoa[c] + mag_hdca[c] -> coa[c] + c182c16_dag[c]	68393.1 or 233549.1	0	0	1000
MOGAT182_180	monoacylglycerol acyltransferase	lnlccoa[c] + mag_ocdca[c] -> coa[c] + c182c180_dag[c]	68393.1 or 233549.1	0	0	1000
MOGAT182_181	monoacylglycerol acyltransferase	lnlccoa[c] + mag_ocdcea[c] -> coa[c] + c182c181_dag[c]	68393.1 or 233549.1	0	0	1000
MOGAT182_182	monoacylglycerol acyltransferase	lnlccoa[c] + mag_lnlc[c] -> coa[c] + c182c182_dag[c]	68393.1 or 233549.1	0	0	1000
MOGAT182_183	monoacylglycerol acyltransferase	lnlccoa[c] + mag_lnlnca[c] -> coa[c] + c182c183_dag[c]	68393.1 or 233549.1	0	0	1000
MOGAT183_14	monoacylglycerol acyltransferase	lnlncacoa[c] + mag_ttdca[c] -> coa[c] + c183c14_dag[c]	68393.1 or 233549.1	0	0	1000
MOGAT183_16	monoacylglycerol acyltransferase	lnlncacoa[c] + mag_hdca[c] -> coa[c] + c183c16_dag[c]	68393.1 or 233549.1	0	0	1000
MOGAT183_180	monoacylglycerol acyltransferase	lnlncacoa[c] + mag_ocdca[c] -> coa[c] + c183c180_dag[c]	68393.1 or 233549.1	0	0	1000
MOGAT183_181	monoacylglycerol acyltransferase	lnlncacoa[c] + mag_ocdcea[c] -> coa[c] + c183c181_dag[c]	68393.1 or 233549.1	0	0	1000
MOGAT183_182	monoacylglycerol acyltransferase	lnlncacoa[c] + mag_lnlc[c] -> coa[c] + c183c182_dag[c]	68393.1 or 233549.1	0	0	1000
MOGAT183_183	monoacylglycerol acyltransferase	lnlncacoa[c] + mag_lnlnca[c] -> coa[c] + c183c183_dag[c]	68393.1 or 233549.1	0	0	1000
MTAP	5'-methylthioadenosine phosphorylase	pi[c] + 5mta[c] -> ade[c] + 5mdr1p[c]	66902.1	0	0	1000
MTHFC	methenyltetrahydrofolate cyclohydrolase	h2o[c] + methf[c] <=> h[c] + 10fthf[c]	108156	1	-1000	1000
MTHFD	methylenetetrahydrofolate dehydrogenase (NADP)	nadp[c] + mlthf[c] <=> nadph[c] + methf[c]	108156	1	-1000	1000
MTHFR3	5,10-methylenetetrahydrofolatereductase (NADPH)	2 h[c] + nadph[c] + mlthf[c] -> nadp[c] + 5mthf[c]	17769.1	0	0	1000
MTHFTe	transport of THF into the protal blood	5mthf[c] -> 5mthf[e]		0	0	1000
MTRI	5-methylthioribose-1-phosphate isomerase	5mdr1p[c] <=> 5mdru1p[c]		1	-1000	1000
NACDe	release of nicotinate at the basolateral surface	nac[c] -> nac[e]		0	0	1000
NACHORCTL3lu	absoprtion of nicotinate at the brush border of enterocytes	h[u] + nac[u] -> h[c] + nac[c]	102570	0	0	1000
NACUPlu	Nicotinic acid uptake	nac[u] -> nac[c]		0	0	1000
NADH2_u10m	NADH dehydrogenase, mitochondrial	nadh[m] + 5 h[m] + q10[m] -> 4 h[c] + nad[m] + q10h2[m]	(66218.1) and (226646.1) and (227197.1) and (66414.1) and (67130.1) and (66495.1) and (68194.1) and (407785.1) and (66091.1) and (68197.1) and (54405.1) and (75406.1) and (225887.1) and (66377.1) and (78330.1) and (67273.1) and (595136.1) and (68342.1) and (17718.1) and (68349.1) and (80286.1) and (17722.1) and (17720.1) and (230075.1) and (102631912.1) and (66416.1) and (17995.1) and (68202.1) a…	0	0	1000
NADHtpu	NADH transporter, peroxisome	nadh[c] -> nadh[x]		0	0	1000
NADK	NAD kinase	nad[c] + atp[c] -> h[c] + nadp[c] + adp[c]	192185	0	0	1000
NADN	NAD nucleosidase	h2o[c] + nad[c] -> h[c] + adprib[c] + ncam[c]		0	0	1000
NADPHtru	NADPH transporter, endoplasmic reticulum	nadph[c] -> nadph[r]		0	0	1000
NADPHtxu	NADPH transporter, peroxisome	nadph[c] -> nadph[x]		0	0	1000
NADPtru	NADP transporter, endoplasmic reticulum	nadp[r] -> nadp[c]		0	0	1000
NADPtxu	NADP transporter, peroxisome	nadp[x] -> nadp[c]		0	0	1000
NADS2	NAD synthase (glutamine-hydrolysing)	h2o[c] + atp[c] + gln_L[c] + dnad[c] -> h[c] + glu_L[c] + nad[c] + amp[c] + ppi[c]	78914.1	0	0	1000
NADtm	transport of NAD into mitochondria	nad[c] <=> nad[m]		1	-1000	1000
NADtpu	NAD transporter, peroxisome	nadh[x] -> nadh[c]		0	0	1000
NADtx	transport of NAD into peroxisome	nad[c] <=> nad[x]		1	-1000	1000
NaKt	Na+/K+ exchanging ATPase	h2o[c] + na1[c] + atp[c] + k[e] -> h[c] + na1[e] + adp[c] + pi[c] + k[c]	(11931.1 and 232975.1) or (98660.1 and 67821.1) or (11933.1 and 11928.1) or (11931.1 and 27222.1) or (11932.1 and 232975.1) or (11932.1 and 11928.1) or (11932.1 and 98660.1) or (11931.1 and 11928.1) or (67821.1 and 11928.1) or (27222.1 and 67821.1) or (11931.1 and 98660.1)	0	0	1000
NCAMDe	release of nicotinamide at the basolateral surface	ncam[c] -> ncam[e]		0	0	1000
NCAMUPlu	Nicotinamide acid uptake	ncam[u] -> ncam[c]		0	0	1000
NDP7er	nucleoside-diphosphatase (UDP), endoplasmic reticulum	udp[r] + h2o[r] -> h[r] + pi[r] + ump[r]		0	0	1000
NDP8	nucleoside-diphosphatase (dUDP)	h2o[c] + dudp[c] -> h[c] + pi[c] + dump[c]	21915.1	0	0	1000
NDPK1	nucleoside-diphosphate kinase (ATP:GDP)	atp[c] + gdp[c] <=> adp[c] + gtp[c]	(79059.1) or (54369.1) or (18103.1 and 18102.1) or (171567.2) or (18103.1 and 18102.2) or (171567.1)	1	-1000	1000
NDPK1m	nucleoside-diphosphate kinase (ATP:GDP), mitochondrial	atp[m] + gdp[m] <=> adp[m] + gtp[m]	56520.1	1	-1000	1000
NDPK2	nucleoside-diphosphate kinase (ATP:UDP)	atp[c] + udp[c] <=> adp[c] + utp[c]	(79059.1) or (171567.1) or (18103.1 and 18102.1) or (54369.1) or (18103.1 and 18102.2) or (171567.2)	1	-1000	1000
NDPK3	nucleoside-diphosphate kinase (ATP:CDP)	atp[c] + cdp[c] <=> adp[c] + ctp[c]	(79059.1) or (171567.2) or (18103.1 and 18102.1) or (171567.1) or (54369.1) or (18103.1 and 18102.2)	1	-1000	1000
NDPK4	nucleoside-diphosphate kinase (ATP:dTDP)	atp[c] + dtdp[c] <=> adp[c] + dttp[c]	(79059.1) or (18103.1 and 18102.1) or (54369.1) or (171567.2) or (171567.1) or (18103.1 and 18102.2)	1	-1000	1000
NDPK4m	nucleoside-diphosphate kinase (ATP:dTDP), mitochondrial	atp[m] + dtdp[m] <=> adp[m] + dttp[m]	56520.1	1	-1000	1000
NDPK5	nucleoside-diphosphate kinase (ATP:dGDP)	atp[c] + dgdp[c] <=> adp[c] + dgtp[c]	(79059.1) or (18103.1 and 18102.2) or (54369.1) or (171567.2) or (171567.1) or (18103.1 and 18102.1)	1	-1000	1000
NDPK6	nucleoside-diphosphate kinase (ATP:dUDP)	atp[c] + dudp[c] <=> adp[c] + dutp[c]	(79059.1) or (18103.1 and 18102.1) or (54369.1) or (171567.2) or (171567.1) or (18103.1 and 18102.2)	1	-1000	1000
NDPK7	nucleoside-diphosphate kinase (ATP:dCDP)	atp[c] + dcdp[c] <=> adp[c] + dctp[c]	(79059.1) or (18103.1 and 18102.1) or (54369.1) or (171567.2) or (171567.1) or (18103.1 and 18102.2)	1	-1000	1000
NDPK8	nucleoside-diphosphate kinase (ATP:dADP)	atp[c] + dadp[c] <=> adp[c] + datp[c]	(79059.1) or (18103.1 and 18102.1) or (54369.1) or (171567.2) or (171567.1) or (18103.1 and 18102.2)	1	-1000	1000
NH4tp	ammonia peroxisomal transport	nh4[c] <=> nh4[x]		1	-1000	1000
NICRNS	NICRNS	atp[c] + nicrns[c] -> h[c] + adp[c] + nicrnt[c]		0	0	1000
NKCCt	Na+-K+-Cl- cotransport	na1[e] + 2 cl[e] + k[e] <=> na1[c] + 2 cl[c] + k[c]	(20495.1) or (20496.1)	1	-1000	1000
NMNATr	nicotinamide-nucleotide adenylyltransferase	h[c] + atp[c] + nmn[c] <=> nad[c] + ppi[c]	(226518.1) or (226518.2)	1	-1000	1000
NMNS	NMN synthetase	h[c] + prpp[c] + ncam[c] -> ppi[c] + nmn[c]		0	0	1000
NNAT	nicotinate-nucleotide adenylyltransferase	h[c] + atp[c] + nicrnt[c] -> ppi[c] + dnad[c]		0	0	1000
NODu	diffusion of nitric oxide into the lumen	no[c] <=> no[u]		1	-1000	1000
NOS1	Nitric Oxide Synthase (intermediate forming)	h[c] + nadph[c] + o2[c] + arg_L[c] -> h2o[c] + nadp[c] + nwharg[c]	(18127.1) or (18125.1) or (18126.2) or (18126.1)	0	0	1000
NOS2	Nitric Oxide Synthase (NO forming)	nadph[c] + o2[c] + nwharg[c] -> h[c] + h2o[c] + nadp[c] + citr_L[c] + no[c]	(18127.1) or (18125.1) or (18126.2) or (18126.1)	0	0	1000
NP1	nucleotide phosphatase	h[c] + nac[c] + r1p[c] -> pi[c] + nicrns[c]	667034	0	0	1000
NT5C	Nicotinate D-ribonucleotide phosphohydrolase	h2o[c] + nicrnt[c] -> pi[c] + nicrns[c]	76952.1	0	0	1000
NTD11	5'-nucleotidase (IMP)	h2o[c] + imp[c] -> pi[c] + ins[c]	(76952.1) or (70881.2) or (70881.1)	0	0	1000
NTD2	NTD2	h2o[c] + ump[c] -> pi[c] + uri[c]		0	0	1000
NTD3	5'-nucleotidase (dCMP)	h2o[c] + dcmp[c] -> pi[c] + dcyt[c]	(70881.1) or (50773.1) or (70881.2)	0	0	1000
NTD4	5'-nucleotidase (CMP)	h2o[c] + cmp[c] -> pi[c] + cytd[c]	107569	0	0	1000
NTD5	5'-nucleotidase (dTMP)	h2o[c] + dtmp[c] -> pi[c] + thymd[c]	50773.1	0	0	1000
NTD7	5'-nucleotidase (AMP)	h2o[c] + amp[c] -> pi[c] + adn[c]		0	0	1000
NTD9	5'-nucleotidase (GMP)	h2o[c] + gmp[c] -> pi[c] + gsn[c]		0	0	1000
O16G1lu	oligo-1,6-glucosidase (glygn4 -> glygn5), extracellular	h2o[u] + glygn4[u] -> glc_D[u] + glygn5[u]	69983.1	0	0	1000
O16G2lu	oligo-1,6-glucosidase (strch2 ->strch3), extracellular	h2o[u] + strch2[u] -> glc_D[u] + malt[u]	69983.1	0	0	1000
O2t	o2 transport (diffusion)	o2[e] <=> o2[c]		1	-1000	1000
O2ter	O2 transport, endoplasmic reticulum	o2[c] <=> o2[r]		1	-1000	1000
O2tm	O2 transport (diffusion)	o2[c] <=> o2[m]		1	-1000	1000
O2tp	O2 transport, peroxisomal	o2[c] <=> o2[x]		1	-1000	1000
O2tu	diffusion of oxygen into enterocyte	o2[u] <=> o2[c]		1	-1000	1000
OAADC	oxaloacetate decarboxylase	h[c] + oaa[c] -> pyr[c] + co2[c]		0	0	1000
OBDHc	2-Oxobutanoate dehydrogenase, cytosolic	nad[c] + coa[c] + 2obut[c] -> nadh[c] + co2[c] + ppcoa[c]		0	0	1000
OCBTm	ornithine carbamoyltransferase, irreversible	orn[m] + cbp[m] -> h[m] + pi[m] + citr_L[m]	18416.1	0	0	1000
OCDCAFATP	uptake of octadecanoate (n-C18:0) by the enterocytes	ocdca[u] -> ocdca[c]	14719.1 or 12491.1	0	0	1000
OCDCAFATPc	uptake of octadecanoate (n-C18:0) by the enterocytes	coa[c] + atp[c] + ocdca[u] -> amp[c] + ppi[c] + stcoa[c]	26569.1	0	0	1000
OCDCATAGDN1	denovo synthesis of TAG from c180	tdcoa[c] + c180c16_dag[c] -> h2o[c] + coa[c] + c180c16c14_tag[c]	13350.1 or 67800.1	0	0	1000
OCDCATAGDN10	denovo synthesis of TAG from c180	pmtcoa[c] + c180c183_dag[c] -> h2o[c] + coa[c] + c180c183c16_tag[c]	13350.1 or 67800.1	0	0	1000
OCDCATAGDN11	denovo synthesis of TAG from c180	pmtcoa[c] + c180c180_dag[c] -> h2o[c] + coa[c] + c180c180c16_tag[c]	13350.1 or 67800.1	0	0	1000
OCDCATAGDN12	denovo synthesis of TAG from c180	pmtcoa[c] + c180c181_dag[c] -> h2o[c] + coa[c] + c180c181c16_tag[c]	13350.1 or 67800.1	0	0	1000
OCDCATAGDN13	denovo synthesis of TAG from c180	lnlccoa[c] + c180c16_dag[c] -> h2o[c] + coa[c] + c180c16c182_tag[c]	13350.1 or 67800.1	0	0	1000
OCDCATAGDN14	denovo synthesis of TAG from c180	lnlccoa[c] + c180c14_dag[c] -> h2o[c] + coa[c] + c180c14c182_tag[c]	13350.1 or 67800.1	0	0	1000
OCDCATAGDN15	denovo synthesis of TAG from c180	lnlccoa[c] + c180c182_dag[c] -> h2o[c] + coa[c] + c180c182c182_tag[c]	13350.1 or 67800.1	0	0	1000
OCDCATAGDN16	denovo synthesis of TAG from c180	lnlccoa[c] + c180c183_dag[c] -> h2o[c] + coa[c] + c180c183c182_tag[c]	13350.1 or 67800.1	0	0	1000
OCDCATAGDN17	denovo synthesis of TAG from c180	lnlccoa[c] + c180c180_dag[c] -> h2o[c] + coa[c] + c180c180c182_tag[c]	13350.1 or 67800.1	0	0	1000
OCDCATAGDN18	denovo synthesis of TAG from c180	lnlccoa[c] + c180c181_dag[c] -> h2o[c] + coa[c] + c180c181c182_tag[c]	13350.1 or 67800.1	0	0	1000
OCDCATAGDN19	denovo synthesis of TAG from c180	lnlncacoa[c] + c180c16_dag[c] -> h2o[c] + coa[c] + c180c16c183_tag[c]	13350.1 or 67800.1	0	0	1000
OCDCATAGDN2	denovo synthesis of TAG from c180	tdcoa[c] + c180c14_dag[c] -> h2o[c] + coa[c] + c180c14c14_tag[c]	13350.1 or 67800.1	0	0	1000
OCDCATAGDN20	denovo synthesis of TAG from c180	lnlncacoa[c] + c180c14_dag[c] -> h2o[c] + coa[c] + c180c14c183_tag[c]	13350.1 or 67800.1	0	0	1000
OCDCATAGDN21	denovo synthesis of TAG from c180	lnlncacoa[c] + c180c182_dag[c] -> h2o[c] + coa[c] + c180c182c183_tag[c]	13350.1 or 67800.1	0	0	1000
OCDCATAGDN22	denovo synthesis of TAG from c180	lnlncacoa[c] + c180c183_dag[c] -> h2o[c] + coa[c] + c180c183c183_tag[c]	13350.1 or 67800.1	0	0	1000
OCDCATAGDN23	denovo synthesis of TAG from c180	lnlncacoa[c] + c180c180_dag[c] -> h2o[c] + coa[c] + c180c180c183_tag[c]	13350.1 or 67800.1	0	0	1000
OCDCATAGDN24	denovo synthesis of TAG from c180	lnlncacoa[c] + c180c181_dag[c] -> h2o[c] + coa[c] + c180c181c183_tag[c]	13350.1 or 67800.1	0	0	1000
OCDCATAGDN25	denovo synthesis of TAG from c180	stcoa[c] + c180c16_dag[c] -> h2o[c] + coa[c] + c180c16c180_tag[c]	13350.1 or 67800.1	0	0	1000
OCDCATAGDN26	denovo synthesis of TAG from c180	stcoa[c] + c180c14_dag[c] -> h2o[c] + coa[c] + c180c14c180_tag[c]	13350.1 or 67800.1	0	0	1000
OCDCATAGDN27	denovo synthesis of TAG from c180	stcoa[c] + c180c182_dag[c] -> h2o[c] + coa[c] + c180c182c180_tag[c]	13350.1 or 67800.1	0	0	1000
OCDCATAGDN28	denovo synthesis of TAG from c180	stcoa[c] + c180c183_dag[c] -> h2o[c] + coa[c] + c180c183c180_tag[c]	13350.1 or 67800.1	0	0	1000
OCDCATAGDN29	denovo synthesis of TAG from c180	stcoa[c] + c180c180_dag[c] -> h2o[c] + coa[c] + c180c180c180_tag[c]	13350.1 or 67800.1	0	0	1000
OCDCATAGDN3	denovo synthesis of TAG from c180	tdcoa[c] + c180c182_dag[c] -> h2o[c] + coa[c] + c180c182c14_tag[c]	13350.1 or 67800.1	0	0	1000
OCDCATAGDN30	denovo synthesis of TAG from c180	stcoa[c] + c180c181_dag[c] -> h2o[c] + coa[c] + c180c181c180_tag[c]	13350.1 or 67800.1	0	0	1000
OCDCATAGDN31	denovo synthesis of TAG from c180	odecoa[c] + c180c16_dag[c] -> h2o[c] + coa[c] + c180c16c181_tag[c]	13350.1 or 67800.1	0	0	1000
OCDCATAGDN32	denovo synthesis of TAG from c180	odecoa[c] + c180c14_dag[c] -> h2o[c] + coa[c] + c180c14c181_tag[c]	13350.1 or 67800.1	0	0	1000
OCDCATAGDN33	denovo synthesis of TAG from c180	odecoa[c] + c180c182_dag[c] -> h2o[c] + coa[c] + c180c182c181_tag[c]	13350.1 or 67800.1	0	0	1000
OCDCATAGDN34	denovo synthesis of TAG from c180	odecoa[c] + c180c183_dag[c] -> h2o[c] + coa[c] + c180c183c181_tag[c]	13350.1 or 67800.1	0	0	1000
OCDCATAGDN35	denovo synthesis of TAG from c180	odecoa[c] + c180c180_dag[c] -> h2o[c] + coa[c] + c180c180c181_tag[c]	13350.1 or 67800.1	0	0	1000
OCDCATAGDN36	denovo synthesis of TAG from c180	odecoa[c] + c180c181_dag[c] -> h2o[c] + coa[c] + c180c181c181_tag[c]	13350.1 or 67800.1	0	0	1000
OCDCATAGDN4	denovo synthesis of TAG from c180	tdcoa[c] + c180c183_dag[c] -> h2o[c] + coa[c] + c180c183c14_tag[c]	13350.1 or 67800.1	0	0	1000
OCDCATAGDN5	denovo synthesis of TAG from c180	tdcoa[c] + c180c180_dag[c] -> h2o[c] + coa[c] + c180c180c14_tag[c]	13350.1 or 67800.1	0	0	1000
OCDCATAGDN6	denovo synthesis of TAG from c180	tdcoa[c] + c180c181_dag[c] -> h2o[c] + coa[c] + c180c181c14_tag[c]	13350.1 or 67800.1	0	0	1000
OCDCATAGDN7	denovo synthesis of TAG from c180	pmtcoa[c] + c180c16_dag[c] -> h2o[c] + coa[c] + c180c16c16_tag[c]	13350.1 or 67800.1	0	0	1000
OCDCATAGDN8	denovo synthesis of TAG from c180	pmtcoa[c] + c180c14_dag[c] -> h2o[c] + coa[c] + c180c14c16_tag[c]	13350.1 or 67800.1	0	0	1000
OCDCATAGDN9	denovo synthesis of TAG from c180	pmtcoa[c] + c180c182_dag[c] -> h2o[c] + coa[c] + c180c182c16_tag[c]	13350.1 or 67800.1	0	0	1000
OCDCEAMAG	difussion of mono-acyl glycerol accross the brush border membrane	mag_ocdcea[u] -> mag_ocdcea[c]		0	0	1000
OCDCEATAGDN1	denovo synthesis of TAG from c181	tdcoa[c] + c181c16_dag[c] -> h2o[c] + coa[c] + c181c16c14_tag[c]	13350.1 or 67800.1	0	0	1000
OCDCEATAGDN10	denovo synthesis of TAG from c181	pmtcoa[c] + c181c183_dag[c] -> h2o[c] + coa[c] + c181c183c16_tag[c]	13350.1 or 67800.1	0	0	1000
OCDCEATAGDN11	denovo synthesis of TAG from c181	pmtcoa[c] + c181c180_dag[c] -> h2o[c] + coa[c] + c181c180c16_tag[c]	13350.1 or 67800.1	0	0	1000
OCDCEATAGDN12	denovo synthesis of TAG from c181	pmtcoa[c] + c181c181_dag[c] -> h2o[c] + coa[c] + c181c181c16_tag[c]	13350.1 or 67800.1	0	0	1000
OCDCEATAGDN13	denovo synthesis of TAG from c181	lnlccoa[c] + c181c16_dag[c] -> h2o[c] + coa[c] + c181c16c182_tag[c]	13350.1 or 67800.1	0	0	1000
OCDCEATAGDN14	denovo synthesis of TAG from c181	lnlccoa[c] + c181c14_dag[c] -> h2o[c] + coa[c] + c181c14c182_tag[c]	13350.1 or 67800.1	0	0	1000
OCDCEATAGDN15	denovo synthesis of TAG from c181	lnlccoa[c] + c181c182_dag[c] -> h2o[c] + coa[c] + c181c182c182_tag[c]	13350.1 or 67800.1	0	0	1000
OCDCEATAGDN16	denovo synthesis of TAG from c181	lnlccoa[c] + c181c183_dag[c] -> h2o[c] + coa[c] + c181c183c182_tag[c]	13350.1 or 67800.1	0	0	1000
OCDCEATAGDN17	denovo synthesis of TAG from c181	lnlccoa[c] + c181c180_dag[c] -> h2o[c] + coa[c] + c181c180c182_tag[c]	13350.1 or 67800.1	0	0	1000
OCDCEATAGDN18	denovo synthesis of TAG from c181	lnlccoa[c] + c181c181_dag[c] -> h2o[c] + coa[c] + c181c181c182_tag[c]	13350.1 or 67800.1	0	0	1000
OCDCEATAGDN19	denovo synthesis of TAG from c181	lnlncacoa[c] + c181c16_dag[c] -> h2o[c] + coa[c] + c181c16c183_tag[c]	13350.1 or 67800.1	0	0	1000
OCDCEATAGDN2	denovo synthesis of TAG from c181	tdcoa[c] + c181c14_dag[c] -> h2o[c] + coa[c] + c181c14c14_tag[c]	13350.1 or 67800.1	0	0	1000
OCDCEATAGDN20	denovo synthesis of TAG from c181	lnlncacoa[c] + c181c14_dag[c] -> h2o[c] + coa[c] + c181c14c183_tag[c]	13350.1 or 67800.1	0	0	1000
OCDCEATAGDN21	denovo synthesis of TAG from c181	lnlncacoa[c] + c181c182_dag[c] -> h2o[c] + coa[c] + c181c182c183_tag[c]	13350.1 or 67800.1	0	0	1000
OCDCEATAGDN22	denovo synthesis of TAG from c181	lnlncacoa[c] + c181c183_dag[c] -> h2o[c] + coa[c] + c181c183c183_tag[c]	13350.1 or 67800.1	0	0	1000
OCDCEATAGDN23	denovo synthesis of TAG from c181	lnlncacoa[c] + c181c180_dag[c] -> h2o[c] + coa[c] + c181c180c183_tag[c]	13350.1 or 67800.1	0	0	1000
OCDCEATAGDN24	denovo synthesis of TAG from c181	lnlncacoa[c] + c181c181_dag[c] -> h2o[c] + coa[c] + c181c181c183_tag[c]	13350.1 or 67800.1	0	0	1000
OCDCEATAGDN25	denovo synthesis of TAG from c181	stcoa[c] + c181c16_dag[c] -> h2o[c] + coa[c] + c181c16c180_tag[c]	13350.1 or 67800.1	0	0	1000
OCDCEATAGDN26	denovo synthesis of TAG from c181	stcoa[c] + c181c14_dag[c] -> h2o[c] + coa[c] + c181c14c180_tag[c]	13350.1 or 67800.1	0	0	1000
OCDCEATAGDN27	denovo synthesis of TAG from c181	stcoa[c] + c181c182_dag[c] -> h2o[c] + coa[c] + c181c182c180_tag[c]	13350.1 or 67800.1	0	0	1000
OCDCEATAGDN28	denovo synthesis of TAG from c181	stcoa[c] + c181c183_dag[c] -> h2o[c] + coa[c] + c181c183c180_tag[c]	13350.1 or 67800.1	0	0	1000
OCDCEATAGDN29	denovo synthesis of TAG from c181	stcoa[c] + c181c180_dag[c] -> h2o[c] + coa[c] + c181c180c180_tag[c]	13350.1 or 67800.1	0	0	1000
OCDCEATAGDN3	denovo synthesis of TAG from c181	tdcoa[c] + c181c182_dag[c] -> h2o[c] + coa[c] + c181c182c14_tag[c]	13350.1 or 67800.1	0	0	1000
OCDCEATAGDN30	denovo synthesis of TAG from c181	stcoa[c] + c181c181_dag[c] -> h2o[c] + coa[c] + c181c181c180_tag[c]	13350.1 or 67800.1	0	0	1000
OCDCEATAGDN31	denovo synthesis of TAG from c181	odecoa[c] + c181c16_dag[c] -> h2o[c] + coa[c] + c181c16c181_tag[c]	13350.1 or 67800.1	0	0	1000
OCDCEATAGDN32	denovo synthesis of TAG from c181	odecoa[c] + c181c14_dag[c] -> h2o[c] + coa[c] + c181c14c181_tag[c]	13350.1 or 67800.1	0	0	1000
OCDCEATAGDN33	denovo synthesis of TAG from c181	odecoa[c] + c181c182_dag[c] -> h2o[c] + coa[c] + c181c182c181_tag[c]	13350.1 or 67800.1	0	0	1000
OCDCEATAGDN34	denovo synthesis of TAG from c181	odecoa[c] + c181c183_dag[c] -> h2o[c] + coa[c] + c181c183c181_tag[c]	13350.1 or 67800.1	0	0	1000
OCDCEATAGDN35	denovo synthesis of TAG from c181	odecoa[c] + c181c180_dag[c] -> h2o[c] + coa[c] + c181c180c181_tag[c]	13350.1 or 67800.1	0	0	1000
OCDCEATAGDN36	denovo synthesis of TAG from c181	odecoa[c] + c181c181_dag[c] -> h2o[c] + coa[c] + c181c181c181_tag[c]	13350.1 or 67800.1	0	0	1000
OCDCEATAGDN4	denovo synthesis of TAG from c181	tdcoa[c] + c181c183_dag[c] -> h2o[c] + coa[c] + c181c183c14_tag[c]	13350.1 or 67800.1	0	0	1000
OCDCEATAGDN5	denovo synthesis of TAG from c181	tdcoa[c] + c181c180_dag[c] -> h2o[c] + coa[c] + c181c180c14_tag[c]	13350.1 or 67800.1	0	0	1000
OCDCEATAGDN6	denovo synthesis of TAG from c181	tdcoa[c] + c181c181_dag[c] -> h2o[c] + coa[c] + c181c181c14_tag[c]	13350.1 or 67800.1	0	0	1000
OCDCEATAGDN7	denovo synthesis of TAG from c181	pmtcoa[c] + c181c16_dag[c] -> h2o[c] + coa[c] + c181c16c16_tag[c]	13350.1 or 67800.1	0	0	1000
OCDCEATAGDN8	denovo synthesis of TAG from c181	pmtcoa[c] + c181c14_dag[c] -> h2o[c] + coa[c] + c181c14c16_tag[c]	13350.1 or 67800.1	0	0	1000
OCDCEATAGDN9	denovo synthesis of TAG from c181	pmtcoa[c] + c181c182_dag[c] -> h2o[c] + coa[c] + c181c182c16_tag[c]	13350.1 or 67800.1	0	0	1000
OCS2lu	lipase	h2o[u] + dag_ocdca[u] -> h[u] + ocdca[u] + mag_ocdca[u]	69060.1	0	0	1000
OCS3lu	lipase	h2o[u] + mag_ocdca[u] -> h[u] + glyc[u] + ocdca[u]	23945.1	0	0	1000
OCS4lu	lipase	h2o[u] + tag_ocdcea[u] -> h[u] + ocdcea[u] + dag_ocdcea[u]	69060.1	0	0	1000
OCS5lu	lipase	h2o[u] + dag_ocdcea[u] -> h[u] + ocdcea[u] + mag_ocdcea[u]	69060.1	0	0	1000
OCS6lu	lipase	h2o[u] + mag_ocdcea[u] -> h[u] + ocdcea[u] + glyc[u]	23945.1	0	0	1000
OCSlu	lipase	h2o[u] + tag_ocdca[u] -> h[u] + ocdca[u] + dag_ocdca[u]	69060.1	0	0	1000
OCTAt	Octanoate transport via diffusion	octa[e] <=> octa[c]		1	-1000	1000
OCTATDc	diffusion of ocatdecanoate into enterocytes	octa[u] <=> octa[c]		1	-1000	1000
OLEICFATPtc	uptake of octadecenoate by the enterocytes	coa[c] + atp[c] + ocdcea[u] -> amp[c] + ppi[c] + odecoa[c]	26569.1	0	0	1000
OMPDC	orotidine-5'-phosphate decarboxylase	h[c] + orot5p[c] -> co2[c] + ump[c]	22247.1	0	0	1000
OOCDCAFATP	uptake of octadecanoate (n-C18:1) by the enterocytes	ocdcea[u] -> ocdcea[c]	14719.1 or 12491.1	0	0	1000
ORNALArBATtc	transport of L-Ornithine into the cell in exchange for L-Alanine by b0,+AT transporter at the apical surfaces of the membranes of small intestine and renal cells.	ala_L[c] + orn[u] -> ala_L[u] + orn[c]	(30962.1 and 20532.1)	0	0	1000
ORNDC	Ornithine Decarboxylase	h[c] + orn[c] -> co2[c] + ptrc[c]	18263.1	0	0	1000
ORNLEUrBATtc	transport of L-Ornithine into the cell in exchange for L-Leucine by b0,+AT transporter at the apical surfaces of the membranes of small intestine and renal cells.	leu_L[c] + orn[u] -> leu_L[u] + orn[c]	(30962.1 and 20532.1)	0	0	1000
ORNt	ornithine transport via diffusion (extracellular to periplasm)	orn[e] <=> orn[c]	11987.1	1	-1000	1000
ORNt4m	ornithine mitochondrial transport exchange with citruline	h[c] + orn[m] + citr_L[c] <=> h[m] + orn[c] + citr_L[m]	(18408.1) or (83885.1)	1	-1000	1000
ORNTArm	ornithine transaminase reversible (m)	akg[m] + orn[m] <=> glu_L[m] + glu5sa[m]	18242.1	1	-1000	1000
ORPT	orotate phosphoribosyltransferase	ppi[c] + orot5p[c] <=> prpp[c] + orot[c]	22247.1	1	-1000	1000
P5CR	pyrroline-5-carboxylate reductase	2 h[c] + nadph[c] + 1pyr5c[c] -> nadp[c] + pro_L[c]		0	0	1000
P5CRm	pyrroline-5-carboxylate reductase (m)	2 h[m] + nadph[m] + 1pyr5c[m] -> nadp[m] + pro_L[m]	(209027.1) or (209027.2)	0	0	1000
P5CRxm	pyrroline-5-carboxylate reductase (m)	nadh[m] + 2 h[m] + 1pyr5c[m] -> nad[m] + pro_L[m]	(209027.1) or (209027.2)	0	0	1000
PALFATPtc	uptake of Hexadecanoate by the enterocytes	coa[c] + atp[c] + hdca[u] -> amp[c] + ppi[c] + pmtcoa[c]	26569.1	0	0	1000
PAN4PPu	phosphatase (pan4p)	h2o[u] + pan4p[u] -> pi[u] + ptth[u]		0	0	1000
PCFLOPm	phosphatidylcholine flippase	h2o[c] + atp[c] + pchol_mmu[m] -> h[c] + adp[c] + pi[c] + pchol_mmu[c]	11982.1	0	0	1000
PCHOLHSTDe	phosphatidylcholine flippase	pchol_mmu[c] -> pchol_mmu[e]		0	0	1000
PCm	pyruvate carboxylase	atp[m] + hco3[m] + pyr[m] -> h[m] + oaa[m] + adp[m] + pi[m]	(18563.1) or (18563.2)	0	0	1000
PDHm	pyruvate dehydrogenase	coa[m] + nad[m] + pyr[m] -> co2[m] + nadh[m] + accoa[m]	(13382.1 and 27402.1) and (18598.1 and 68263.1) and (235339.1) or (13382.1 and 27402.1) and (18597.1 and 68263.1) and (235339.1)	0	0	1000
PDXPP	Pyridoxine 5-phosphate phosphatase	h2o[c] + pdx5p[c] -> pi[c] + pydxn[c]	57028.1	0	0	1000
PE_HStd	uptake of phosphatidylethanolamine by diffusion	pe_mmu[u] <=> pe_mmu[c]		1	-1000	1000
PE_HStm	phosphatidylethanolamine scramblase	pe_mmu[c] <=> pe_mmu[m]		1	-1000	1000
PECDCHe	binding of pectins with deoxycholic acid in the intestinal lumen, reducing serum cholsterol levels.	h[u] + dchac[u] + pect[u] -> pectindchac[u]		0	0	1000
PECGCHLe	binding of pectins with glycocholate in the intestinal lumen, reducing serum cholsterol levels.	h[u] + gchola[u] + pect[u] -> pectingchol[u]		0	0	1000
PECTCHLe	binding of pectins with taurocholate in the intestinal lumen, reducing serum cholsterol levels.	h[u] + tchola[u] + pect[u] -> pectintchol[u]		0	0	1000
PEHSFABPe	transport of lysophosphatidylethanolamine into the enterocytes	2 pe_mmu[c] <=> 2 pe_mmu[r]	14080.1	1	-1000	1000
PEPCK	Phosphoenolpyruvate carboxykinase (GTP)	oaa[c] + gtp[c] -> gdp[c] + co2[c] + pep[c]	18534.1	0	0	1000
PEPCKm	Phosphoenolpyruvate carboxykinase (GTP)	oaa[m] + gtp[m] -> co2[m] + pep[m] + gdp[m]	74551.1	0	0	1000
PETHCT	PETHCT	h[c] + ctp[c] + ethamp[c] -> ppi[c] + cdpea[c]		0	0	1000
PETOHMm_mmu	phosphatidylethanolamine N-methyltransferase	3 amet[m] + pe_mmu[m] -> 3 ahcys[m] + 3 h[m] + pchol_mmu[m]	(18618.2) or (18618.1) or (18618.3)	0	0	1000
PFK	phosphofructokinase	atp[c] + f6p[c] -> h[c] + adp[c] + fdp[c]	(56421.1) or (18641.2) or (56421.1 and 18641.1) or (56421.1 and 18642.1) or (18642.1) or (56421.1 and 18641.2) or (18641.1) or (18641.1 and 18642.1) or (18642.1 and 18641.2)	0	0	1000
PGI	glucose-6-phosphate isomerase	g6p[c] <=> f6p[c]	14751.1	1	-1000	1000
PGK	phosphoglycerate kinase	atp[c] + 3pg[c] <=> adp[c] + 13dpg[c]	(18655.1) or (338366.1) or (18663.1)	1	-1000	1000
PGLc	6-phosphogluconolactonase	3 h2o[c] + 3 6pgl[c] -> 3 h[c] + 3 6pgc[c]	66171.1	0	0	1000
PGM	phosphoglycerate mutase	2pg[c] <=> 3pg[c]	(12183.1) or (18648.1) or (56012.2) or (56012.1) or (12183.2)	1	-1000	1000
PGMT	phosphoglucomutase	g1p[c] <=> g6p[c]	(72157.1) or (66681.1)	1	-1000	1000
PHEATB0tc	transport of L-Phenylalanine into the intestinal cells by ATB0 transporter	2 na1[u] + cl[u] + phe_L[u] -> 2 na1[c] + cl[c] + phe_L[c]	56774.1	0	0	1000
PHEB0AT1tc	transport of L-Phenylalanine by the apical neutral amino acid transporters in kidney and intestine	na1[u] + phe_L[u] -> na1[c] + phe_L[c]	(74338.1) and (57394.1 or 70008.1)	0	0	1000
PHEILELAT2tc	transport of L-Phenylalanine into the cell and efflux of L-Isoleucine out of the cell by LAT2 on the basolateral surfaces of kidney and intestine.	ile_L[c] + phe_L[e] <=> ile_L[e] + phe_L[c]	(50934.1 and 17254.1)	1	-1000	1000
PHELAT1tc	transport of L-Phenylalanine by LAT1 in association with 4F2hc, across the apical surface of the memebranes.	leu_L[c] + phe_L[u] -> leu_L[u] + phe_L[c]	(20539.1 and 17254.1)	0	0	1000
PHELAT3tc	transport of phenylalanine by LAT3 inintestinal cells	phe_L[u] <=> phe_L[c]	72401.1	1	-1000	1000
PHEMEe	release of heme into the blood	pheme[c] -> pheme[e]	226844	0	0	1000
PHEMEt	heme transport	pheme[e] -> pheme[c]	52466.1	0	0	1000
PHEMEtm	Heme transport to cytosol	pheme[m] <=> pheme[c]		1	-1000	1000
PHEMEu	uptake of heme into enterocyte	h[u] + pheme[u] -> h[c] + pheme[c]	52466.1	0	0	1000
PHEtec	L-phenylalanine transport via diffusion (extracellular to cytosol)	phe_L[e] <=> phe_L[c]	(72472.1) or (215113.1)	1	-1000	1000
PHEyLATtc	transport of L-Phenylalanine by y+LAT1 or y+LAT2 transporters in small intestine and kidney	na1[e] + phe_L[e] + arg_L[c] -> na1[c] + phe_L[c] + arg_L[e]	(20540.1 or 330836.1) and (17254.1)	0	0	1000
PHEyLATthc	transport of Phenylalanine by y+LAT1 or y+LAT2 with co-transporter of h in small intestine and kidney	phe_L[e] + arg_L[c] + h[e] -> h[c] + phe_L[c] + arg_L[e]	(20540.1 or 330836.1) and (17254.1)	0	0	1000
PHYQtlu	Phylloquinone transport	h2o[c] + atp[c] + phyQ[u] -> h[c] + adp[c] + pi[c] + phyQ[c]		0	0	1000
PIt	Inorganic phosphate exchange, diffusion	pi[c] <=> pi[e]		1	-1000	1000
PIt2m	phosphate transporter, mitochondrial	h[c] + pi[c] <=> h[m] + pi[m]	(18674.4) or (18674.1) or (18674.3) or (18674.2)	1	-1000	1000
PIt7u	phosphate transport in/out via three Na+ symporter from lumen	3 na1[u] + pi[u] <=> 3 na1[c] + pi[c]	20531.1	1	-1000	1000
PIter	phosphate transport, endoplasmic reticulum	pi[r] <=> pi[c]	14385.1	1	-1000	1000
PLA2_2lu1	phospholipase A2	h2o[u] + pchol_mmu[u] -> h[u] + lnlc[u] + lpchol_mmu[u]		0	0	1000
PLA2_2lu2	phospholipase A2	h2o[u] + pchol_mmu[u] -> h[u] + lnlnca[u] + lpchol_mmu[u]		0	0	1000
PLA2_2lu3	phospholipase A2	h2o[u] + pchol_mmu[u] -> h[u] + ocdca[u] + lpchol_mmu[u]		0	0	1000
PLA2_2lu4	phospholipase A2	h2o[u] + pchol_mmu[u] -> h[u] + ocdcea[u] + lpchol_mmu[u]		0	0	1000
PLA2_2lu5	phospholipase A2	h2o[u] + pchol_mmu[u] -> h[u] + hdca[u] + lpchol_mmu[u]		0	0	1000
PLA2_2lu6	phospholipase A2	h2o[u] + pchol_mmu[u] -> h[u] + ttdca[u] + lpchol_mmu[u]		0	0	1000
PMCRNCACT	transport of Palmitoyl CoA into mitochondrial matrix	pmtcrn[c] <=> pmtcrn[m]	57279.1	1	-1000	1000
PMCRNCPT2	transport of Palmitoyl CoA into mitochondrial matrix	coa[m] + pmtcrn[m] <=> crn[m] + pmtcoa[m]	12896.1	1	-1000	1000
PMEVKc	phosphomevalonate kinase, cytosol	h[c] + atp[c] + 5pmev[c] -> adp[c] + 5dpmev[c]	68603.1	0	0	1000
PMTCOAFABP1tc	transport of palmitoyl coA into the enterocytes	2 pmtcoa[c] <=> 2 pmtcoa[r]	14080.1	1	-1000	1000
PNTEHu	Hydrolase Class ( RXN R02973)	h2o[u] + ptth[u] -> cysam[u] + pnto_R[u]		0	0	1000
PNTK	pantothenate kinase	atp[c] + pnto_R[c] -> h[c] + adp[c] + 4ppan[c]	(211347.1) or (74450.2) or (75735.1) or (75735.3) or (74450.1) or (75735.2) or (74450.3) or (74450.4) or (269614.1)	0	0	1000
PNTORDe	release of pantothenate across the basolatral membrane	pnto_R[c] -> pnto_R[e]		0	0	1000
PNTOt5lu	Pantothenate sodium symporter II	h2o[c] + 2 na1[u] + atp[c] + pnto_R[u] -> h[c] + 2 na1[c] + adp[c] + pi[c] + pnto_R[c]	330064	0	0	1000
PPA	inorganic diphosphatase	h2o[c] + ppi[c] -> h[c] + 2 pi[c]	67895.1	0	0	1000
PPAm	inorganic diphosphatase	h2o[m] + ppi[m] -> h[m] + 2 pi[m]	(74776.4) or (74776.1) or (74776.3) or (74776.2)	0	0	1000
PPAP1	Phosphatidate phosphohydrolase	h2o[c] + pa_lnlc_mmu[c] -> pi[c] + c16c182_dag[c]	67916.1 or 50784.1 or 19012.1 or 14245.1 or 64898.1 or 64899.1	0	0	1000
PPAP2	Phosphatidate phosphohydrolase	h2o[c] + pa_lnlnca_mmu[c] -> pi[c] + c16c183_dag[c]	67916.1 or 50784.1 or 19012.1 or 14245.1 or 64898.1 or 64899.1	0	0	1000
PPAP3	Phosphatidate phosphohydrolase	h2o[c] + pa_ocdca_mmu[c] -> pi[c] + c16c180_dag[c]	67916.1 or 50784.1 or 19012.1 or 14245.1 or 64898.1 or 64899.1	0	0	1000
PPAP4	Phosphatidate phosphohydrolase	h2o[c] + pa_ocdcea_mmu[c] -> pi[c] + c16c181_dag[c]	67916.1 or 50784.1 or 19012.1 or 14245.1 or 64898.1 or 64899.1	0	0	1000
PPAP5	Phosphatidate phosphohydrolase	h2o[c] + pa_hdca_mmu[c] -> pi[c] + c16c16_dag[c]	67916.1 or 50784.1 or 19012.1 or 14245.1 or 64898.1 or 64899.1	0	0	1000
PPAP6	Phosphatidate phosphohydrolase	h2o[c] + pa_ttdca_mmu[c] -> pi[c] + c16c14_dag[c]	67916.1 or 50784.1 or 19012.1 or 14245.1 or 64898.1 or 64899.1	0	0	1000
PPBNGS	porphobilinogen synthase	2 5aop[c] -> h[c] + 2 h2o[c] + ppbng[c]	(17025.1) or (17025.2)	0	0	1000
PPCDC	phosphopantothenoylcysteine decarboxylase	h[c] + 4ppcys[c] -> co2[c] + pan4p[c]	66812.1	0	0	1000
PPCOACm	Propionyl-CoA carboxylase, mitochondrial	atp[m] + hco3[m] + ppcoa[m] -> h[m] + adp[m] + pi[m] + mmcoa_S[m]	(66812.1 and 110821.1)	0	0	1000
PPItm	diphopshate transporter, mitochondrial	ppi[c] <=> ppi[m]		1	-1000	1000
PPItr	Diphosphate transporter, endoplasmic reticulum	ppi[c] <=> ppi[r]		1	-1000	1000
PPM	phosphopentomutase	r1p[c] <=> r5p[c]	72157.1	1	-1000	1000
PPNCL3	phosphopantothenate-cysteine ligase	atp[c] + cys_L[c] + 4ppan[c] -> h[c] + amp[c] + ppi[c] + 4ppcys[c]	106564	0	0	1000
PPPG9tm	protoporphyrinogen IX mitochondrial transport	pppg9[c] <=> pppg9[m]		1	-1000	1000
PPPGOm	protoporphyrinogen oxidase, mitochondrial	3 o2[m] + 2 pppg9[m] -> 6 h2o[m] + 2 ppp9[m]	19044.1	0	0	1000
PRAGSr	phosphoribosylglycinamide synthase	atp[c] + gly[c] + pram[c] <=> h[c] + adp[c] + pi[c] + gar[c]	14450.1 or 14450.2	1	-1000	1000
PRAIS	phosphoribosylaminoimidazole synthase	atp[c] + fpram[c] -> 2 h[c] + adp[c] + pi[c] + air[c]		0	0	1000
PRASCS	phosphoribosylaminoimidazolesuccinocarboxamide synthase	atp[c] + asp_L[c] + 5aizc[c] <=> h[c] + adp[c] + pi[c] + 25aics[c]	67054.1	1	-1000	1000
PRFGS	phosphoribosylformylglycinamidine synthase	h2o[c] + atp[c] + gln_L[c] + fgam[c] -> h[c] + glu_L[c] + adp[c] + pi[c] + fpram[c]	237823	0	0	1000
PRO_Dtde	D-proline transport, extracellular	pro_D[c] <=> pro_D[e]		1	-1000	1000
PRO1x	L-ProlineNAD+ 5-oxidoreductase	nad[c] + pro_L[c] -> 2 h[c] + nadh[c] + 1pyr5c[c]	56189.1	0	0	1000
PRO1xm	proline oxidase (NAD), mitochondrial	nad[m] + pro_L[m] -> nadh[m] + 2 h[m] + 1pyr5c[m]	19125.1	0	0	1000
PROB0ATtc	transport of L-Proline by the apical neutral amino acid transporters B(0)AT1 or B(0)AT2 in kidney, intestine or brain	na1[u] + pro_L[u] -> na1[c] + pro_L[c]	(74338.1) and (57394.1 or 70008.1)	0	0	1000
PRODPATtc	transport of D-Proline by the apical PAT2 or PAT1 amino acid transporters in kidney and intestine	h[u] + pro_D[u] -> h[c] + pro_D[c]	215335	0	0	1000
PROGLYPEPT1tc	transport of Prolylglycine by the apical PEPT1 amino acid transporters across the brush border cells of the enterocytes of the intestine and renal cells	h[u] + progly[u] -> h[c] + progly[c]	56643.1	0	0	1000
PROGLYPRO1c	hydrolysis of glycylproline in the small intestine for cellular uptake	h2o[c] + progly[c] <=> gly[c] + pro_L[c]	18624.1	1	-1000	1000
PROIMINOtc	transport of L-Proline by the apical IMINO amino acid transporters in kidney and intestine	2 na1[u] + cl[u] + pro_L[u] -> 2 na1[c] + cl[c] + pro_L[c]	(102680.1 and 57394.1)	0	0	1000
PROLPATtc	transport of L-Proline by the apical PAT2 or PAT1 amino acid transporters in kidney and intestine	h[u] + pro_L[u] -> h[c] + pro_L[c]	215335	0	0	1000
PROt4	Na+/Proline-L symporter	na1[e] + pro_L[e] -> na1[c] + pro_L[c]	(69354.1) or (105727.1) or (67760.1)	0	0	1000
PRPPS	phosphoribosylpyrophosphate synthetase	atp[c] + r5p[c] <=> h[c] + amp[c] + prpp[c]	(75456.2) or (67144.1) or (75456.1) or (110639.1)	1	-1000	1000
PSDm_hs	PSDm hs	h[m] + ps_mmu[m] -> co2[m] + pe_mmu[m]		0	0	1000
PSFLIPm	PSFLIPm	h2o[c] + atp[c] + ps_mmu[c] -> h[c] + adp[c] + pi[c] + ps_mmu[m]		0	0	1000
PSSA2_hs	PSSA2 hs	ser_L[c] + pe_mmu[c] <=> etha[c] + ps_mmu[c]		1	-1000	1000
PSYGCHe	binding of psyllium with glycocholate in the intestinal lumen, reducing serum cholsterol levels.	gchola[u] + psyl[u] -> psylchol[u]		0	0	1000
PSYTCHe	binding of psyllium with taurocholate in the intestinal lumen, reducing serum cholsterol levels.	tchola[u] + psyl[u] -> psyltchol[u]		0	0	1000
PSYTDECHe	binding of psyllium with taurodeoxycholate in the intestinal lumen, reducing serum cholsterol levels.	tdechola[u] + psyl[u] -> psyltdechol[u]		0	0	1000
PTCRTD	diffusion of putriscine into the endothelial cells	ptrc[e] <=> ptrc[c]		1	-1000	1000
PTPAT	Phosphopantetheine adenylyltransferase (EC 2.7.7.3)	h[c] + atp[c] + pan4p[c] <=> ppi[c] + dpcoa[c]	71743.1	1	-1000	1000
PTPATu	pantetheine-phosphate adenylyltransferase	h[u] + pan4p[u] + atp[u] <=> dpcoa[u] + ppi[u]		1	-1000	1000
PTRCOX1	Putrescine:oxygen oxidoreductase (deaminating)	o2[c] + h2o[c] + ptrc[c] -> 4abutn[c] + nh4[c] + h2o2[c]	(76507.1) or (237940.1) or (11754.1) or (237940.2)	0	0	1000
PTRCTDu	absorption for putrescine across the apical side	ptrc[u] <=> ptrc[c]		1	-1000	1000
PUNP1	purine-nucleoside phosphorylase (Adenosine)	pi[c] + adn[c] <=> ade[c] + r1p[c]	667034	1	-1000	1000
PUNP2	purine-nucleoside phosphorylase (Deoxyadenosine)	pi[c] + dad_2[c] <=> ade[c] + 2dr1p[c]	667034	1	-1000	1000
PUNP3	purine-nucleoside phosphorylase (Guanosine)	pi[c] + gsn[c] <=> gua[c] + r1p[c]	667034	1	-1000	1000
PUNP4	purine-nucleoside phosphorylase (Deoxyguanosine)	pi[c] + dgsn[c] <=> 2dr1p[c] + gua[c]	667034	1	-1000	1000
PUNP5	purine-nucleoside phosphorylase (Inosine)	pi[c] + ins[c] <=> hxan[c] + r1p[c]	667034	1	-1000	1000
PUNP6	purine-nucleoside phosphorylase (Deoxyinosine)	pi[c] + din[c] <=> 2dr1p[c] + hxan[c]	667034	1	-1000	1000
PYDAMK	pyridoxamine kinase	atp[c] + pydam[c] -> h[c] + adp[c] + pyam5p[c]	216134	0	0	1000
PYDAMtr	pyridoxamine transport via diffusion	pydam[e] <=> pydam[c]		1	-1000	1000
PYDAMtrlu	pyridoxamine transport via diffusion	pydam[u] <=> pydam[c]		1	-1000	1000
PYDXK	pyridoxal kinase	atp[c] + pydx[c] -> h[c] + adp[c] + pydx5p[c]	216134	0	0	1000
PYDXNK	pyridoxine kinase	atp[c] + pydxn[c] -> h[c] + adp[c] + pdx5p[c]	216134	0	0	1000
PYDXNtr	pyridoxine transport via diffusion	pydxn[e] <=> pydxn[c]		1	-1000	1000
PYDXNtrlu	pyridoxine transport via diffusion	pydxn[u] <=> pydxn[c]		1	-1000	1000
PYDXPP	Pyridoxal 5-phosphate phosphatase	h2o[c] + pydx5p[c] -> pi[c] + pydx[c]	57028.1	0	0	1000
PYDXtr	Pyridoxal transport	pydx[e] <=> pydx[c]		1	-1000	1000
PYDXtrlu	pyridoxal transport via diffusion	pydx[u] <=> pydx[c]		1	-1000	1000
PYK	pyruvate kinase	h[c] + adp[c] + pep[c] -> pyr[c] + atp[c]	(18746.2) or (18770.2) or (18746.3) or (18770.1) or (66260.1) or (18746.1)	0	0	1000
PYNP2r	pyrimidine-nucleoside phosphorylase (uracil)	pi[c] + uri[c] <=> ura[c] + r1p[c]	(22271.2) or (76654.1) or (22271.1)	1	-1000	1000
PYRt2m	pyruvate mitochondrial transport via proton symport	h[c] + pyr[c] <=> h[m] + pyr[m]	55951.1 or 70456.1	1	-1000	1000
PYRt2p	pyruvate peroxisomal transport via proton symport	h[c] + pyr[c] <=> pyr[x] + h[x]	(20501.1) or (20503.1)	1	-1000	1000
Q10H2e	transport of ubiquinol into lymph	q10h2[c] <=> q10h2[e]		1	-1000	1000
q10h2tc	transport of ubiquinol into cytosol	q10h2[m] <=> q10h2[c]		1	-1000	1000
q10tm	transport of ubiquinone into mitochondria	q10[c] <=> q10[m]		1	-1000	1000
r0173		nad[x] + lac_L[x] <=> pyr[x] + nadh[x] + h[x]	16434.1	1	-1000	1000
r0202		nad[x] + glyc3p[x] <=> dhap[x] + nadh[x] + h[x]		1	-1000	1000
r0205		q10[m] + glyc3p[c] <=> q10h2[m] + dhap[c]	(67884.1) or (226778.1) or (18641.1) or (18642.1) or (56421.1)	1	-1000	1000
r0801		gtp[c] + gdp[m] <=> gdp[c] + gtp[m]	(56847.1) or (11670.1) or (67689.1) or (27419.1)	1	-1000	1000
r0838		nh4[c] <=> nh4[m]	227095	1	-1000	1000
r0899		ala_B[c] <=> ala_B[e]		1	-1000	1000
r0913		icit[m] + mal_L[c] <=> icit[c] + mal_L[m]		1	-1000	1000
r0944		spmd[c] <=> spmd[e]		1	-1000	1000
r0950		dgmp[m] -> dgmp[c]		0	0	1000
r1434		ala_L[c] -> ala_L[m]		0	0	1000
r1435		ser_L[c] <=> ser_L[m]		1	-1000	1000
r1492		k[c] -> k[e]		0	0	1000
r1696		na1[e] + ala_L[e] + pro_L[c] -> na1[c] + ala_L[c] + pro_L[e]	20539.1	0	0	1000
r2519		udpglcur[c] <=> udpglcur[r]		1	-1000	1000
r2532		asn_L[e] <=> asn_L[c]		1	-1000	1000
RADH	retinal dehydrogenase	h2o[c] + nad[c] + retinal[c] <=> 2 h[c] + nadh[c] + retn[c]		1	-1000	1000
RADH2	retinal dehydrogenase (NADPH)	h2o[c] + nadp[c] + retinal[c] <=> 2 h[c] + nadph[c] + retn[c]		1	-1000	1000
RBFK	riboflavin kinase	atp[c] + ribflv[c] -> h[c] + adp[c] + fmn[c]	54391.1	0	0	1000
RBK	ribokinase	atp[c] + rib_D[c] -> h[c] + adp[c] + r5p[c]	71336.1	0	0	1000
RDH1	retinol dehydrogenase (all-trans)	nad[c] + retinol[c] <=> h[c] + nadh[c] + retinal[c]	(19682.1) or (107605.1)	1	-1000	1000
RDH1a	retinol dehydrogenase (all-trans,NADPH)	nadp[c] + retinol[c] <=> h[c] + nadph[c] + retinal[c]	(98711.1) or (108841.1) or (77974.1) or (17252.1) or (242285.1) or (105014.1) or (235033.1)	1	-1000	1000
RETINOLtc	transport of retinol into the intestine and liver cells	retinol[u] -> retinol[c]	(19662.1 and 20897.1) and (19659.1 or 19660.1)	0	0	1000
RETNt	retinoic acid transport	retn[c] <=> retn[e]		1	-1000	1000
RIBFLVlu	absoprtion of riboflavin by diffusion	ribflv[u] -> ribflv[c]		0	0	1000
RIBFLVt3lu	riboflavin transport (ATP dependent)	h2o[c] + atp[c] + ribflv[u] -> h[c] + adp[c] + pi[c] + ribflv[c]	69698.1	0	0	1000
RIBFLVte	release of riboflavin into the portal blood.	h2o[c] + atp[c] + ribflv[c] -> h[c] + adp[c] + pi[c] + ribflv[e]	52710.1	0	0	1000
RIBt	ribose transport via diffusion	rib_D[e] <=> rib_D[c]		1	-1000	1000
RIBu	uptake of ribose by enterocyes	rib_D[u] <=> rib_D[c]		1	-1000	1000
RNDR1	ribonucleoside-diphosphate reductase (ADP)	adp[c] + trdrd[c] -> h2o[c] + dadp[c] + trdox[c]	(20133.1 and 20135.1)	0	0	1000
RNDR4	ribonucleoside-diphosphate reductase (UDP)	udp[c] + trdrd[c] -> h2o[c] + dudp[c] + trdox[c]	(20133.1 and 20135.1)	0	0	1000
RPEc	ribulose 5-phosphate 3-epimerase	2 ru5p_D[c] <=> 2 xu5p_D[c]		1	-1000	1000
RPI	ribose-5-phosphate isomerase	r5p[c] <=> ru5p_D[c]	19895.1	1	-1000	1000
SARCStm	Sarcosine transport (mitochondrial)	sarcs[c] -> sarcs[m]		0	0	1000
SARDHm	Sarcosine dehydrogenase (m)	fad[m] + thf[m] + sarcs[m] -> gly[m] + fadh2[m] + mlthf[m]	192166	0	0	1000
SBT_Dtde	D-sorbitol transport, extracellular	sbt_D[c] <=> sbt_D[e]		1	-1000	1000
SBTlu	diffusion of sorbitol into the enterocytes	sbt_D[u] -> sbt_D[c]		0	0	1000
SERALANaEx	L-alanine/L-serine Na-dependent exchange (Ser-L in)	na1[e] + ala_L[c] + ser_L[e] -> na1[c] + ala_L[e] + ser_L[c]	(55963.1) or (20514.1)	0	0	1000
SERALANlu	L-alanine/L-serine Na-dependent exchange (Ser-L in)	ala_L[c] + na1[u] + ser_L[u] -> na1[c] + ala_L[u] + ser_L[c]		0	0	1000
SERASNNlu	L-serine/L-asparagine Na-dependent exchange (Ser-L in)	na1[u] + asn_L[c] + ser_L[u] -> na1[c] + asn_L[u] + ser_L[c]	20514.1	0	0	1000
SERATB0tc	transport of L-Serine into the intestinal cells by ATB0 transporter	2 na1[u] + cl[u] + ser_L[u] -> 2 na1[c] + cl[c] + ser_L[c]	56774.1	0	0	1000
SERB0AT1tc	transport of L-Serine by the apical neutral amino acid transporters in kidney and intestine	na1[u] + ser_L[u] -> na1[c] + ser_L[c]	(74338.1) and (57394.1 or 70008.1)	0	0	1000
SERCYSNaEx	L-serine/L-cysteine Na-dependent exchange (Ser-L in)	na1[e] + cys_L[c] + ser_L[e] -> na1[c] + cys_L[e] + ser_L[c]	(55963.1) or (20514.1)	0	0	1000
SERCYSNlu	L-serine/L-cysteine Na-dependent exchange (Ser-L in)	na1[u] + cys_L[c] + ser_L[u] -> na1[c] + cys_L[u] + ser_L[c]		0	0	1000
SERDGLNexR	D-Serine/Glutamine reversible exchange	gln_L[c] + ser_D[e] <=> gln_L[e] + ser_D[c]	(53896.1) and (17254.1)	1	-1000	1000
SERDGLYexR	D-Serine/Glycine reversible exchange	gly[c] + ser_D[e] <=> gly[e] + ser_D[c]	(53896.1) and (17254.1)	1	-1000	1000
SERGLNexR	L-Serine/Glutamine reversible exchange	gln_L[c] + ser_L[e] <=> gln_L[e] + ser_L[c]	(53896.1) and (17254.1)	1	-1000	1000
SERGLNNlu	L-serine/L-glutamine Na-dependent exchange (Ser-L in)	na1[u] + gln_L[c] + ser_L[u] -> na1[c] + gln_L[u] + ser_L[c]	20514.1	0	0	1000
SERGLYexR	L-Serine/Glycine reversible exchange	gly[c] + ser_L[e] <=> gly[e] + ser_L[c]	(53896.1) and (17254.1)	1	-1000	1000
SERILELAT2tc	transport of L-Serine into the cell and efflux of L-Isoleucine out of the cell by LAT2 on the basolateral surfaces of kidney and intestine.	ile_L[c] + ser_L[e] -> ile_L[e] + ser_L[c]	(50934.1 and 17254.1)	0	0	1000
SERLYSNaex	Serine/Lysine Na-dependent exchange (Ser in)	na1[e] + ser_L[e] + lys_L[c] -> na1[c] + ser_L[c] + lys_L[e]	(20540.1 and 20532.1)	0	0	1000
SERPHELAT2tc	transport of L-Serine into the cell and efflux of L-Phenylalanine out of the cell by LAT2 on the basolateral surfaces of kidney and intestine.	phe_L[c] + ser_L[e] -> phe_L[e] + ser_L[c]	(50934.1 and 17254.1)	0	0	1000
SERSNAT2	L-serine via sodium symport	na1[e] + ser_L[e] -> na1[c] + ser_L[c]	67760.1	0	0	1000
SERTHRNaEx	L-serine/L-threonine Na-dependent exchange (Ser-L in)	na1[e] + ser_L[e] + thr_L[c] -> na1[c] + ser_L[c] + thr_L[e]	(55963.1) or (20514.1)	0	0	1000
SERTHRNlu	L-serine/L-threonine Na-dependent exchange (Ser-L in)	na1[u] + ser_L[u] + thr_L[c] -> na1[c] + ser_L[c] + thr_L[u]		0	0	1000
SFCYSc	formation of sulfocysteine	h[c] + so3[c] + cys_L[c] <=> slfcys[c]		1	-1000	1000
SFCYSe	exit of sulfocysteine into extra-cellular space	slfcys[c] <=> slfcys[e]		1	-1000	1000
SINK_5HPET(c)	sink reaction for 5(S)-HPETE(1-)	5HPET[c] <=>		1	-1000	1000
SPMS	spermidine synthase	ametam[c] + ptrc[c] -> h[c] + 5mta[c] + spmd[c]	20810.1	0	0	1000
SPMTDu	absorption for spermidine across the apical side	spmd[u] <=> spmd[c]		1	-1000	1000
SPODMm	superoxide dismutase	2 h[m] + 2 o2s[m] -> o2[m] + h2o2[m]	20656.1	0	0	1000
SPRMS	spermine synthase	ametam[c] + spmd[c] -> h[c] + 5mta[c] + sprm[c]	20603.1	0	0	1000
SPRMTDe	absorption for spermine across the basolateral side	sprm[e] <=> sprm[c]		1	-1000	1000
SPRMTDu	absorption for spermine across the apical side	sprm[u] <=> sprm[c]		1	-1000	1000
SQLEr	Squalene epoxidase, endoplasmic reticular (NADP)	h[r] + nadph[r] + o2[r] + sql[r] -> nadp[r] + h2o[r] + Ssq23epx[r]	20775.1	0	0	1000
SQLSr	Squalene synthase	h[r] + nadph[r] + 2 frdp[r] -> nadp[r] + 2 ppi[r] + sql[r]	14137.1	0	0	1000
SSALxm	SSALxm	sucsal[m] + nad[m] + h2o[m] -> nadh[m] + 2 h[m] + succ[m]		0	0	1000
STCOATxc	transport of Stearoyl-CoA from cytosol to peroxisomes	h2o[c] + atp[c] + stcoa[c] <=> h[c] + adp[c] + pi[c] + stcoa[x]		1	-1000	1000
STCRNCACT	transport of Stearoyl-CoA into mitochondrial matrix	stcrn[c] <=> stcrn[m]		1	-1000	1000
STCRNCPT2	transport of Stearoyl-CoA into mitochondrial matrix	coa[m] + stcrn[m] <=> crn[m] + stcoa[m]		1	-1000	1000
STDCOACPT1	transport of stearidonyl coenzyme A into mitochondrial matrix	crn[c] + strdnccoa[c] <=> coa[c] + strdnccrn[c]		1	-1000	1000
STDCRNCACT	transport of stearidonyl coenzyme A into mitochondrial matrix	strdnccrn[c] <=> strdnccrn[m]	57279.1	1	-1000	1000
STDCRNCPT2	transport of stearidonyl coenzyme A into mitochondrial matrix	coa[m] + strdnccrn[m] <=> crn[m] + strdnccoa[m]	12896.1	1	-1000	1000
STRDNCCOAtxc	transport of stearidonylcoa into peroxisomes.	h2o[c] + atp[c] + strdnccoa[c] -> h[c] + adp[c] + pi[c] + strdnccoa[x]	11666.1	0	0	1000
SUCD1m	succinate dehydrogenase	fad[m] + succ[m] <=> fadh2[m] + fum[m]	(66945.1 and 66925.1 and 66052.1 and 67680.1)	1	-1000	1000
SUCOAS1m	Succinate--CoA ligase (GDP-forming)	coa[m] + gtp[m] + succ[m] <=> succoa[m] + pi[m] + gdp[m]	(56451.1 and 20917.1)	1	-1000	1000
SUCOASm	Succinate--CoA ligase (ADP-forming)	coa[m] + atp[m] + succ[m] <=> succoa[m] + adp[m] + pi[m]	(56451.1 and 20916.1)	1	-1000	1000
SUCRlu	sucrose hydrolyzing enxyme, extracellular	h2o[u] + sucr[u] -> glc_D[u] + fru[u]		0	0	1000
TAG14_14_14		c14c14c14_tag[c] -> tag[c]		0	0	1000
TAG14_14_16		c14c14c16_tag[c] -> tag[c]		0	0	1000
TAG14_14_180		c14c14c180_tag[c] -> tag[c]		0	0	1000
TAG14_14_181		c14c14c181_tag[c] -> tag[c]		0	0	1000
TAG14_14_182		c14c14c182_tag[c] -> tag[c]		0	0	1000
TAG14_14_183		c14c14c183_tag[c] -> tag[c]		0	0	1000
TAG14_16_14		c14c16c14_tag[c] -> tag[c]		0	0	1000
TAG14_16_16		c14c16c16_tag[c] -> tag[c]		0	0	1000
TAG14_16_180		c14c16c180_tag[c] -> tag[c]		0	0	1000
TAG14_16_182		c14c16c182_tag[c] -> tag[c]		0	0	1000
TAG14_16_183		c14c16c183_tag[c] -> tag[c]		0	0	1000
TAG14_161_81		c14c16c181_tag[c] -> tag[c]		0	0	1000
TAG14_180_14		c14c180c14_tag[c] -> tag[c]		0	0	1000
TAG14_180_16		c14c180c16_tag[c] -> tag[c]		0	0	1000
TAG14_180_180		c14c180c180_tag[c] -> tag[c]		0	0	1000
TAG14_180_181		c14c180c181_tag[c] -> tag[c]		0	0	1000
TAG14_180_182		c14c180c182_tag[c] -> tag[c]		0	0	1000
TAG14_180_183		c14c180c183_tag[c] -> tag[c]		0	0	1000
TAG14_181_14		c14c181c14_tag[c] -> tag[c]		0	0	1000
TAG14_181_16		c14c181c16_tag[c] -> tag[c]		0	0	1000
TAG14_181_180		c14c181c180_tag[c] -> tag[c]		0	0	1000
TAG14_181_181		c14c181c181_tag[c] -> tag[c]		0	0	1000
TAG14_181_182		c14c181c182_tag[c] -> tag[c]		0	0	1000
TAG14_181_183		c14c181c183_tag[c] -> tag[c]		0	0	1000
TAG14_182_14		c14c182c14_tag[c] -> tag[c]		0	0	1000
TAG14_182_16		c14c182c16_tag[c] -> tag[c]		0	0	1000
TAG14_182_180		c14c182c180_tag[c] -> tag[c]		0	0	1000
TAG14_182_181		c14c182c181_tag[c] -> tag[c]		0	0	1000
TAG14_182_182		c14c182c182_tag[c] -> tag[c]		0	0	1000
TAG14_182_183		c14c182c183_tag[c] -> tag[c]		0	0	1000
TAG14_183_14		c14c183c14_tag[c] -> tag[c]		0	0	1000
TAG14_183_16		c14c183c16_tag[c] -> tag[c]		0	0	1000
TAG14_183_180		c14c183c180_tag[c] -> tag[c]		0	0	1000
TAG14_183_181		c14c183c181_tag[c] -> tag[c]		0	0	1000
TAG14_183_182		c14c183c182_tag[c] -> tag[c]		0	0	1000
TAG14_183_183		c14c183c183_tag[c] -> tag[c]		0	0	1000
TAG16_14_14		c16c14c14_tag[c] -> tag[c]		0	0	1000
TAG16_14_16		c16c14c16_tag[c] -> tag[c]		0	0	1000
TAG16_14_180		c16c14c180_tag[c] -> tag[c]		0	0	1000
TAG16_14_181		c16c14c181_tag[c] -> tag[c]		0	0	1000
TAG16_14_182		c16c14c182_tag[c] -> tag[c]		0	0	1000
TAG16_14_183		c16c14c183_tag[c] -> tag[c]		0	0	1000
TAG16_16_14		c16c16c14_tag[c] -> tag[c]		0	0	1000
TAG16_16_16		c16c16c16_tag[c] -> tag[c]		0	0	1000
TAG16_16_180		c16c16c180_tag[c] -> tag[c]		0	0	1000
TAG16_16_181		c16c16c181_tag[c] -> tag[c]		0	0	1000
TAG16_16_182		c16c16c182_tag[c] -> tag[c]		0	0	1000
TAG16_16_183		c16c16c183_tag[c] -> tag[c]		0	0	1000
TAG16_180_14		c16c180c14_tag[c] -> tag[c]		0	0	1000
TAG16_180_16		c16c180c16_tag[c] -> tag[c]		0	0	1000
TAG16_180_180		c16c180c180_tag[c] -> tag[c]		0	0	1000
TAG16_180_181		c16c180c181_tag[c] -> tag[c]		0	0	1000
TAG16_180_182		c16c180c182_tag[c] -> tag[c]		0	0	1000
TAG16_180_183		c16c180c183_tag[c] -> tag[c]		0	0	1000
TAG16_181_14		c16c181c14_tag[c] -> tag[c]		0	0	1000
TAG16_181_16		c16c181c16_tag[c] -> tag[c]		0	0	1000
TAG16_181_180		c16c181c180_tag[c] -> tag[c]		0	0	1000
TAG16_181_181		c16c181c181_tag[c] -> tag[c]		0	0	1000
TAG16_181_182		c16c181c182_tag[c] -> tag[c]		0	0	1000
TAG16_181_183		c16c181c183_tag[c] -> tag[c]		0	0	1000
TAG16_182_14		c16c182c14_tag[c] -> tag[c]		0	0	1000
TAG16_182_16		c16c182c16_tag[c] -> tag[c]		0	0	1000
TAG16_182_180		c16c182c180_tag[c] -> tag[c]		0	0	1000
TAG16_182_181		c16c182c181_tag[c] -> tag[c]		0	0	1000
TAG16_182_182		c16c182c182_tag[c] -> tag[c]		0	0	1000
TAG16_182_183		c16c182c183_tag[c] -> tag[c]		0	0	1000
TAG16_183_14		c16c183c14_tag[c] -> tag[c]		0	0	1000
TAG16_183_16		c16c183c16_tag[c] -> tag[c]		0	0	1000
TAG16_183_180		c16c183c180_tag[c] -> tag[c]		0	0	1000
TAG16_183_181		c16c183c181_tag[c] -> tag[c]		0	0	1000
TAG16_183_182		c16c183c182_tag[c] -> tag[c]		0	0	1000
TAG16_183_183		c16c183c183_tag[c] -> tag[c]		0	0	1000
TAG180_14_14		c180c14c14_tag[c] -> tag[c]		0	0	1000
TAG180_14_16		c180c14c16_tag[c] -> tag[c]		0	0	1000
TAG180_14_180		c180c14c180_tag[c] -> tag[c]		0	0	1000
TAG180_14_181		c180c14c181_tag[c] -> tag[c]		0	0	1000
TAG180_14_182		c180c14c182_tag[c] -> tag[c]		0	0	1000
TAG180_14_183		c180c14c183_tag[c] -> tag[c]		0	0	1000
TAG180_16_14		c180c16c14_tag[c] -> tag[c]		0	0	1000
TAG180_16_16		c180c16c16_tag[c] -> tag[c]		0	0	1000
TAG180_16_180		c180c16c180_tag[c] -> tag[c]		0	0	1000
TAG180_16_182		c180c16c182_tag[c] -> tag[c]		0	0	1000
TAG180_16_183		c180c16c183_tag[c] -> tag[c]		0	0	1000
TAG180_161_181		c180c16c181_tag[c] -> tag[c]		0	0	1000
TAG180_180_14		c180c180c14_tag[c] -> tag[c]		0	0	1000
TAG180_180_16		c180c180c16_tag[c] -> tag[c]		0	0	1000
TAG180_180_180		c180c180c180_tag[c] -> tag[c]		0	0	1000
TAG180_180_181		c180c180c181_tag[c] -> tag[c]		0	0	1000
TAG180_180_182		c180c180c182_tag[c] -> tag[c]		0	0	1000
TAG180_180_183		c180c180c183_tag[c] -> tag[c]		0	0	1000
TAG180_181_14		c180c181c14_tag[c] -> tag[c]		0	0	1000
TAG180_181_16		c180c181c16_tag[c] -> tag[c]		0	0	1000
TAG180_181_180		c180c181c180_tag[c] -> tag[c]		0	0	1000
TAG180_181_181		c180c181c181_tag[c] -> tag[c]		0	0	1000
TAG180_181_182		c180c181c182_tag[c] -> tag[c]		0	0	1000
TAG180_181_183		c180c181c183_tag[c] -> tag[c]		0	0	1000
TAG180_182_14		c180c182c14_tag[c] -> tag[c]		0	0	1000
TAG180_182_16		c180c182c16_tag[c] -> tag[c]		0	0	1000
TAG180_182_180		c180c182c180_tag[c] -> tag[c]		0	0	1000
TAG180_182_181		c180c182c181_tag[c] -> tag[c]		0	0	1000
TAG180_182_182		c180c182c182_tag[c] -> tag[c]		0	0	1000
TAG180_182_183		c180c182c183_tag[c] -> tag[c]		0	0	1000
TAG180_183_14		c180c183c14_tag[c] -> tag[c]		0	0	1000
TAG180_183_16		c180c183c16_tag[c] -> tag[c]		0	0	1000
TAG180_183_180		c180c183c180_tag[c] -> tag[c]		0	0	1000
TAG180_183_181		c180c183c181_tag[c] -> tag[c]		0	0	1000
TAG180_183_182		c180c183c182_tag[c] -> tag[c]		0	0	1000
TAG180_183_183		c180c183c183_tag[c] -> tag[c]		0	0	1000
TAG181_14_14		c181c14c14_tag[c] -> tag[c]		0	0	1000
TAG181_14_16		c181c14c16_tag[c] -> tag[c]		0	0	1000
TAG181_14_180		c181c14c180_tag[c] -> tag[c]		0	0	1000
TAG181_14_181		c181c14c181_tag[c] -> tag[c]		0	0	1000
TAG181_14_182		c181c14c182_tag[c] -> tag[c]		0	0	1000
TAG181_14_183		c181c14c183_tag[c] -> tag[c]		0	0	1000
TAG181_16_14		c181c16c14_tag[c] -> tag[c]		0	0	1000
TAG181_16_16		c181c16c16_tag[c] -> tag[c]		0	0	1000
TAG181_16_180		c181c16c180_tag[c] -> tag[c]		0	0	1000
TAG181_16_181		c181c16c181_tag[c] -> tag[c]		0	0	1000
TAG181_16_182		c181c16c182_tag[c] -> tag[c]		0	0	1000
TAG181_16_183		c181c16c183_tag[c] -> tag[c]		0	0	1000
TAG181_180_14		c181c180c14_tag[c] -> tag[c]		0	0	1000
TAG181_180_16		c181c180c16_tag[c] -> tag[c]		0	0	1000
TAG181_180_180		c181c180c180_tag[c] -> tag[c]		0	0	1000
TAG181_180_181		c181c180c181_tag[c] -> tag[c]		0	0	1000
TAG181_180_182		c181c180c182_tag[c] -> tag[c]		0	0	1000
TAG181_180_183		c181c180c183_tag[c] -> tag[c]		0	0	1000
TAG181_181_14		c181c181c14_tag[c] -> tag[c]		0	0	1000
TAG181_181_16		c181c181c16_tag[c] -> tag[c]		0	0	1000
TAG181_181_180		c181c181c180_tag[c] -> tag[c]		0	0	1000
TAG181_181_181		c181c181c181_tag[c] -> tag[c]		0	0	1000
TAG181_181_182		c181c181c182_tag[c] -> tag[c]		0	0	1000
TAG181_181_183		c181c181c183_tag[c] -> tag[c]		0	0	1000
TAG181_182_14		c181c182c14_tag[c] -> tag[c]		0	0	1000
TAG181_182_16		c181c182c16_tag[c] -> tag[c]		0	0	1000
TAG181_182_180		c181c182c180_tag[c] -> tag[c]		0	0	1000
TAG181_182_181		c181c182c181_tag[c] -> tag[c]		0	0	1000
TAG181_182_182		c181c182c182_tag[c] -> tag[c]		0	0	1000
TAG181_182_183		c181c182c183_tag[c] -> tag[c]		0	0	1000
TAG181_183_14		c181c183c14_tag[c] -> tag[c]		0	0	1000
TAG181_183_16		c181c183c16_tag[c] -> tag[c]		0	0	1000
TAG181_183_180		c181c183c180_tag[c] -> tag[c]		0	0	1000
TAG181_183_181		c181c183c181_tag[c] -> tag[c]		0	0	1000
TAG181_183_182		c181c183c182_tag[c] -> tag[c]		0	0	1000
TAG181_183_183		c181c183c183_tag[c] -> tag[c]		0	0	1000
TAG182_14_14		c182c14c14_tag[c] -> tag[c]		0	0	1000
TAG182_14_16		c182c14c16_tag[c] -> tag[c]		0	0	1000
TAG182_14_180		c182c14c180_tag[c] -> tag[c]		0	0	1000
TAG182_14_181		c182c14c181_tag[c] -> tag[c]		0	0	1000
TAG182_14_182		c182c14c182_tag[c] -> tag[c]		0	0	1000
TAG182_14_183		c182c14c183_tag[c] -> tag[c]		0	0	1000
TAG182_16_14		c182c16c14_tag[c] -> tag[c]		0	0	1000
TAG182_16_16		c182c16c16_tag[c] -> tag[c]		0	0	1000
TAG182_16_180		c182c16c180_tag[c] -> tag[c]		0	0	1000
TAG182_16_181		c182c16c181_tag[c] -> tag[c]		0	0	1000
TAG182_16_182		c182c16c182_tag[c] -> tag[c]		0	0	1000
TAG182_16_183		c182c16c183_tag[c] -> tag[c]		0	0	1000
TAG182_180_14		c182c180c14_tag[c] -> tag[c]		0	0	1000
TAG182_180_16		c182c180c16_tag[c] -> tag[c]		0	0	1000
TAG182_180_180		c182c180c180_tag[c] -> tag[c]		0	0	1000
TAG182_180_181		c182c180c181_tag[c] -> tag[c]		0	0	1000
TAG182_180_182		c182c180c182_tag[c] -> tag[c]		0	0	1000
TAG182_180_183		c182c180c183_tag[c] -> tag[c]		0	0	1000
TAG182_181_14		c182c181c14_tag[c] -> tag[c]		0	0	1000
TAG182_181_16		c182c181c16_tag[c] -> tag[c]		0	0	1000
TAG182_181_180		c182c181c180_tag[c] -> tag[c]		0	0	1000
TAG182_181_181		c182c181c181_tag[c] -> tag[c]		0	0	1000
TAG182_181_182		c182c181c182_tag[c] -> tag[c]		0	0	1000
TAG182_181_183		c182c181c183_tag[c] -> tag[c]		0	0	1000
TAG182_182_14		c182c182c14_tag[c] -> tag[c]		0	0	1000
TAG182_182_16		c182c182c16_tag[c] -> tag[c]		0	0	1000
TAG182_182_180		c182c182c180_tag[c] -> tag[c]		0	0	1000
TAG182_182_181		c182c182c181_tag[c] -> tag[c]		0	0	1000
TAG182_182_182		c182c182c182_tag[c] -> tag[c]		0	0	1000
TAG182_182_183		c182c182c183_tag[c] -> tag[c]		0	0	1000
TAG182_183_14		c182c183c14_tag[c] -> tag[c]		0	0	1000
TAG182_183_16		c182c183c16_tag[c] -> tag[c]		0	0	1000
TAG182_183_180		c182c183c180_tag[c] -> tag[c]		0	0	1000
TAG182_183_181		c182c183c181_tag[c] -> tag[c]		0	0	1000
TAG182_183_182		c182c183c182_tag[c] -> tag[c]		0	0	1000
TAG182_183_183		c182c183c183_tag[c] -> tag[c]		0	0	1000
TAG183_14_14		c183c14c14_tag[c] -> tag[c]		0	0	1000
TAG183_14_16		c183c14c16_tag[c] -> tag[c]		0	0	1000
TAG183_14_180		c183c14c180_tag[c] -> tag[c]		0	0	1000
TAG183_14_181		c183c14c181_tag[c] -> tag[c]		0	0	1000
TAG183_14_182		c183c14c182_tag[c] -> tag[c]		0	0	1000
TAG183_14_183		c183c14c183_tag[c] -> tag[c]		0	0	1000
TAG183_16_14		c183c16c14_tag[c] -> tag[c]		0	0	1000
TAG183_16_16		c183c16c16_tag[c] -> tag[c]		0	0	1000
TAG183_16_180		c183c16c180_tag[c] -> tag[c]		0	0	1000
TAG183_16_181		c183c16c181_tag[c] -> tag[c]		0	0	1000
TAG183_16_182		c183c16c182_tag[c] -> tag[c]		0	0	1000
TAG183_16_183		c183c16c183_tag[c] -> tag[c]		0	0	1000
TAG183_180_14		c183c180c14_tag[c] -> tag[c]		0	0	1000
TAG183_180_16		c183c180c16_tag[c] -> tag[c]		0	0	1000
TAG183_180_180		c183c180c180_tag[c] -> tag[c]		0	0	1000
TAG183_180_181		c183c180c181_tag[c] -> tag[c]		0	0	1000
TAG183_180_182		c183c180c182_tag[c] -> tag[c]		0	0	1000
TAG183_180_183		c183c180c183_tag[c] -> tag[c]		0	0	1000
TAG183_181_14		c183c181c14_tag[c] -> tag[c]		0	0	1000
TAG183_181_16		c183c181c16_tag[c] -> tag[c]		0	0	1000
TAG183_181_180		c183c181c180_tag[c] -> tag[c]		0	0	1000
TAG183_181_181		c183c181c181_tag[c] -> tag[c]		0	0	1000
TAG183_181_182		c183c181c182_tag[c] -> tag[c]		0	0	1000
TAG183_181_183		c183c181c183_tag[c] -> tag[c]		0	0	1000
TAG183_182_14		c183c182c14_tag[c] -> tag[c]		0	0	1000
TAG183_182_16		c183c182c16_tag[c] -> tag[c]		0	0	1000
TAG183_182_180		c183c182c180_tag[c] -> tag[c]		0	0	1000
TAG183_182_181		c183c182c181_tag[c] -> tag[c]		0	0	1000
TAG183_182_182		c183c182c182_tag[c] -> tag[c]		0	0	1000
TAG183_182_183		c183c182c183_tag[c] -> tag[c]		0	0	1000
TAG183_183_14		c183c183c14_tag[c] -> tag[c]		0	0	1000
TAG183_183_16		c183c183c16_tag[c] -> tag[c]		0	0	1000
TAG183_183_180		c183c183c180_tag[c] -> tag[c]		0	0	1000
TAG183_183_181		c183c183c181_tag[c] -> tag[c]		0	0	1000
TAG183_183_182		c183c183c182_tag[c] -> tag[c]		0	0	1000
TAG183_183_183		c183c183c183_tag[c] -> tag[c]		0	0	1000
TALA	transaldolase	g3p[c] + s7p[c] <=> f6p[c] + e4p[c]	21351.1	1	-1000	1000
TAUBETAtc	transport of taurine into the intestinal cells by beta transport system	2 na1[u] + cl[u] + taur[u] -> 2 na1[c] + cl[c] + taur[c]	21366.1	0	0	1000
TAUPAT1c	transport of taurine into the intestinal cells by PAT1	h[u] + taur[u] -> h[c] + taur[c]	215335	0	0	1000
TAURCHAe	exit of taurine from the enterocytes	taur[c] -> taur[e]		0	0	1000
TCHOLAt2u	uptake of taurocholic acid	2 na1[u] + tchola[u] -> 2 na1[c] + tchola[c]	20494.1	0	0	1000
TCHOLAt3	ABC bile acid transporter	h2o[c] + atp[c] + tchola[c] -> h[c] + adp[c] + pi[c] + tchola[e]	(76408.3) or (27413.1) or (76408.2) or (76408.1)	0	0	1000
TDCOACPT1	transport of Tetradecanoyl-CoA into mitochondrial matrix	crn[c] + tdcoa[c] <=> coa[c] + ttdcrn[c]		1	-1000	1000
TDCRNCACT	transport of Tetradecanoyl-CoA into mitochondrial matrix	ttdcrn[c] <=> ttdcrn[m]		1	-1000	1000
TDCRNCPT2	transport of Tetradecanoyl-CoA into mitochondrial matrix	coa[m] + ttdcrn[m] <=> crn[m] + tdcoa[m]		1	-1000	1000
TDP	thiamin pyrophosphatase	h2o[c] + thmpp[c] -> h[c] + pi[c] + thmmp[c]		0	0	1000
THFtm	5,6,7,8-Tetrahydrofolate transport, diffusion, mitochondrial	thf[c] <=> thf[m]		1	-1000	1000
THMATPe	thiamine exit from the neterocytes	h2o[c] + atp[c] + thm[c] -> h[c] + adp[c] + pi[c] + thm[e]		0	0	1000
THMDt4lu	thymidine transport in via sodium symport	na1[u] + thymd[u] -> na1[c] + thymd[c]		0	0	1000
THMDt5lu	thymidine transport (1:2 Na/Thymd cotransport)	2 na1[u] + thymd[u] -> 2 na1[c] + thymd[c]	114304	0	0	1000
THMP	thiamin phosphatase	h2o[c] + thmmp[c] -> pi[c] + thm[c]		0	0	1000
THMt3	Thiamine transport in via proton antiport	h[c] + thm[e] <=> h[e] + thm[c]	(80721.1) or (116914.1)	1	-1000	0
THMt3lu	Thiamine transport in via proton antiport	h[c] + thm[u] <=> h[u] + thm[c]		1	-1000	1000
THRALANaEx	L-alanine/L-threonine Na-dependent exchange (Thr-L in)	na1[e] + ala_L[c] + thr_L[e] -> na1[c] + ala_L[e] + thr_L[c]	(55963.1) or (20514.1)	0	0	1000
THRALANlu	L-alanine/L-threonine Na-dependent exchange (Thr-L in)	ala_L[c] + na1[u] + thr_L[u] -> na1[c] + ala_L[u] + thr_L[c]		0	0	1000
THRASNNlu	L-threonine/L-asparagine Na-dependent exchange (Thr-L in)	na1[u] + asn_L[c] + thr_L[u] -> na1[c] + asn_L[u] + thr_L[c]	20514.1	0	0	1000
THRATB0tc	transport of L-Threonine into the intestinal cells by ATB0 transporter	2 na1[u] + cl[u] + thr_L[u] -> 2 na1[c] + cl[c] + thr_L[c]	56774.1	0	0	1000
THRB0AT1tc	transport of L-Threonine by the apical neutral amino acid transporters in kidney and intestine	na1[u] + thr_L[u] -> na1[c] + thr_L[c]	(74338.1) and (57394.1 or 70008.1)	0	0	1000
THRCYSNaEx	L-cysteine/L-threonine Na-dependent exchange (Thr-L in)	na1[e] + cys_L[c] + thr_L[e] -> na1[c] + cys_L[e] + thr_L[c]	(55963.1) or (20514.1)	0	0	1000
THRCYSNlu	L-cysteine/L-threonine Na-dependent exchange (Thr-L in)	na1[u] + cys_L[c] + thr_L[u] -> na1[c] + cys_L[u] + thr_L[c]		0	0	1000
THRGLNexR	L-threonine/glycine reversible exchange	gln_L[c] + thr_L[e] <=> gln_L[e] + thr_L[c]	(53896.1) and (17254.1)	1	-1000	1000
THRGLNNlu	L-threonine/L-glutamine Na-dependent exchange (Thr-L in)	na1[u] + gln_L[c] + thr_L[u] -> na1[c] + gln_L[u] + thr_L[c]	20514.1	0	0	1000
THRGLYexR	L-threonine/glycine reversible exchange	gly[c] + thr_L[e] <=> gly[e] + thr_L[c]	(53896.1) and (17254.1)	1	-1000	1000
THRILELAT2tc	transport of L-Threonine into the cell and efflux of L-Isoleucine out of the cell by LAT2 on the basolateral surfaces of kidney and intestine.	ile_L[c] + thr_L[e] -> ile_L[e] + thr_L[c]	(50934.1 and 17254.1)	0	0	1000
THRPHELAT2tc	transport of L-Threonine into the cell and efflux of L-Phenylalanine out of the cell by LAT2 on the basolateral surfaces of kidney and intestine.	phe_L[c] + thr_L[e] -> phe_L[e] + thr_L[c]	(50934.1 and 17254.1)	0	0	1000
THRSERNaEx	L-serine/L-threonine Na-dependent exchange (Thr-L in)	na1[e] + ser_L[c] + thr_L[e] -> na1[c] + ser_L[e] + thr_L[c]	(55963.1) or (20514.1)	0	0	1000
THRSERNlu	L-serine/L-threonine Na-dependent exchange (Thr-L in)	na1[u] + ser_L[c] + thr_L[u] -> na1[c] + ser_L[u] + thr_L[c]		0	0	1000
THYMDt1	thymd transport	thymd[e] -> thymd[c]	(13340.1) or (63959.1)	0	0	1000
THYMDt1lu	thymd transport	thymd[u] -> thymd[c]		0	0	1000
THYMDtm	thymd transport	thymd[c] <=> thymd[m]	63959.1	1	-1000	1000
TKT1	transketolase	r5p[c] + xu5p_D[c] <=> g3p[c] + s7p[c]	(21881.1) or (74419.1) or (83553.1)	1	-1000	1000
TKT2	transketolase	xu5p_D[c] + e4p[c] <=> g3p[c] + f6p[c]	(21881.1) or (74419.1) or (83553.1)	1	-1000	1000
TMDCOACPT1	transport of timnodonyl coenzyme A into mitochondrial matrix	crn[c] + tmndnccoa[c] <=> coa[c] + tmndnccrn[c]		1	-1000	1000
TMDCRNCACT	transport of timnodonyl coenzyme A into mitochondrial matrix	tmndnccrn[c] <=> tmndnccrn[m]	57279.1	1	-1000	1000
TMDCRNCPT2	transport of timnodonyl coenzyme A into mitochondrial matrix	coa[m] + tmndnccrn[m] <=> crn[m] + tmndnccoa[m]	12896.1	1	-1000	1000
TMDK1	thymidine kinase (ATP:thymidine)	atp[c] + thymd[c] -> h[c] + adp[c] + dtmp[c]	(57813.1) or (21877.1)	0	0	1000
TMDK1m	thymidine kinase (ATP:thymidine)	atp[m] + thymd[m] -> h[m] + adp[m] + dtmp[m]	57813.1	0	0	1000
TMDPK	Thiamin pyrophosphokinase (EC 2.7.6.2)	atp[c] + thm[c] -> h[c] + amp[c] + thmpp[c]	29807.1	0	0	1000
TMDPP	thymidine phosphorylase	pi[c] + thymd[c] <=> thym[c] + 2dr1p[c]	72962.1	1	-1000	1000
TMDS	thymidylate synthase	dump[c] + mlthf[c] -> dhf[c] + dtmp[c]	22171.1	0	0	1000
TMNDNCCOAtx	fatty acid intracellular transport	tmndnccoa[c] <=> tmndnccoa[x]		1	-1000	1000
TPI	triose-phosphate isomerase	dhap[c] <=> g3p[c]	21991.1	1	-1000	1000
TRDR	thioredoxin reductase (NADPH)	h[c] + nadph[c] + trdox[c] -> nadp[c] + trdrd[c]	(50493.3) or (50493.1) or (50493.4) or (50493.2)	0	0	1000
TRDR2	Thioredoxin (ubiquinone 10) reductase (NADPH)	h[c] + nadph[c] + q10[c] -> nadp[c] + q10h2[c]	(50493.1) or (50493.4) or (50493.2) or (50493.3)	0	0	1000
TRDR3	Thioredoxin (ubiquinone 10) reductase (NADH)	h[c] + nadh[c] + q10[c] -> nad[c] + q10h2[c]	(50493.4) or (50493.1) or (50493.3) or (50493.2)	0	0	1000
TREHlu	alpha,alpha-trehalase	h2o[u] + tre[u] -> 2 glc_D[u]	58866.1	0	0	1000
TRIOK	triokinase	atp[c] + glyald[c] -> h[c] + adp[c] + g3p[c]		0	0	1000
TRPATB0tc	transport of L-Tryptophan into the intestinal cells by ATB0 transporter	2 na1[u] + cl[u] + trp_L[u] -> 2 na1[c] + cl[c] + trp_L[c]	56774.1	0	0	1000
TRPB0AT1tc	transport of L-Tryptophan by the apical neutral amino acid transporters in kidney and intestine	na1[u] + trp_L[u] -> na1[c] + trp_L[c]	(74338.1) and (57394.1 or 70008.1)	0	0	1000
TRPILELAT2tc	transport of L-Tryptophan into the cell and efflux of L-Isoleucine out of the cell by LAT2 on the basolateral surfaces of kidney and intestine.	ile_L[c] + trp_L[e] -> ile_L[e] + trp_L[c]	(50934.1 and 17254.1)	0	0	1000
TRPLAT1tc	transport of L-Tryptophan by LAT1 in association with 4F2hc, across the apical surface of the memebranes.	leu_L[c] + trp_L[u] -> leu_L[u] + trp_L[c]	(20539.1 and 17254.1)	0	0	1000
TRPPHELAT1tc	transport of L-Tryptophan into the cell and efflux of L-Phenylalanine out of the cell by LAT2 on the basolateral surfaces of kidney and intestine.	phe_L[c] + trp_L[e] -> phe_L[e] + trp_L[c]	(50934.1 and 17254.1)	0	0	1000
TRPt	L-tryptophan transport	trp_L[e] <=> trp_L[c]	72472.1	1	-1000	1000
ttdc4lu	lipase	h2o[u] + tag_ttdca[u] -> h[u] + ttdca[u] + dag_ttdca[u]	69060.1	0	0	1000
ttdc5lu	lipase	h2o[u] + dag_ttdca[u] -> h[u] + ttdca[u] + mag_ttdca[u]	69060.1	0	0	1000
ttdc6lu	lipase	h2o[u] + mag_ttdca[u] -> h[u] + glyc[u] + ttdca[u]	23945.1	0	0	1000
TTDCAFATP	uptake of hexadecanoate (n-C14:0) by the enterocytes	ttdca[u] -> ttdca[c]	14719.1 or 12491.1	0	0	1000
TTDCAFATPc	uptake of uptake of Hexadecanoate by the enterocytes by the enterocytes	coa[c] + atp[c] + ttdca[u] -> amp[c] + ppi[c] + tdcoa[c]	26569.1	0	0	1000
TTDCAGAT	monoacylglycerol acyltransferase	tdcoa[c] + mag_ttdca[c] -> coa[c] + dag_ttdca[c]	(68393.1) or (233549.1)	0	0	1000
TTDCAMAG	difussion of mono-acyl glycerol accross the brush border membrane	mag_ttdca[u] -> mag_ttdca[c]		0	0	1000
TTDCATAG	diacylglycerol acyltransferase	tdcoa[c] + dag_ttdca[c] -> coa[c] + tag_ttdca[c]	(13350.1) or (67800.1)	0	0	1000
TTDCATAGDN1	denovo synthesis of TAG from c14	tdcoa[c] + c14c182_dag[c] -> h2o[c] + coa[c] + c14c182c14_tag[c]	13350.1 or 67800.1	0	0	1000
TTDCATAGDN10	denovo synthesis of TAG from c14	pmtcoa[c] + c14c181_dag[c] -> h2o[c] + coa[c] + c14c181c16_tag[c]	13350.1 or 67800.1	0	0	1000
TTDCATAGDN11	denovo synthesis of TAG from c14	pmtcoa[c] + c14c16_dag[c] -> h2o[c] + coa[c] + c14c16c16_tag[c]	13350.1 or 67800.1	0	0	1000
TTDCATAGDN12	denovo synthesis of TAG from c14	pmtcoa[c] + c14c14_dag[c] -> h2o[c] + coa[c] + c14c14c16_tag[c]	13350.1 or 67800.1	0	0	1000
TTDCATAGDN13	denovo synthesis of TAG from c14	lnlccoa[c] + c14c182_dag[c] -> h2o[c] + coa[c] + c14c182c182_tag[c]	13350.1 or 67800.1	0	0	1000
TTDCATAGDN14	denovo synthesis of TAG from c14	lnlccoa[c] + c14c183_dag[c] -> h2o[c] + coa[c] + c14c183c182_tag[c]	13350.1 or 67800.1	0	0	1000
TTDCATAGDN15	denovo synthesis of TAG from c14	lnlccoa[c] + c14c180_dag[c] -> h2o[c] + coa[c] + c14c180c182_tag[c]	13350.1 or 67800.1	0	0	1000
TTDCATAGDN16	denovo synthesis of TAG from c14	lnlccoa[c] + c14c181_dag[c] -> h2o[c] + coa[c] + c14c181c182_tag[c]	13350.1 or 67800.1	0	0	1000
TTDCATAGDN17	denovo synthesis of TAG from c14	lnlccoa[c] + c14c16_dag[c] -> h2o[c] + coa[c] + c14c16c182_tag[c]	13350.1 or 67800.1	0	0	1000
TTDCATAGDN18	denovo synthesis of TAG from c14	lnlccoa[c] + c14c14_dag[c] -> h2o[c] + coa[c] + c14c14c182_tag[c]	13350.1 or 67800.1	0	0	1000
TTDCATAGDN19	denovo synthesis of TAG from c14	lnlncacoa[c] + c14c182_dag[c] -> h2o[c] + coa[c] + c14c182c183_tag[c]	13350.1 or 67800.1	0	0	1000
TTDCATAGDN2	denovo synthesis of TAG from c14	tdcoa[c] + c14c183_dag[c] -> h2o[c] + coa[c] + c14c183c14_tag[c]	13350.1 or 67800.1	0	0	1000
TTDCATAGDN20	denovo synthesis of TAG from c14	lnlncacoa[c] + c14c183_dag[c] -> h2o[c] + coa[c] + c14c183c183_tag[c]	13350.1 or 67800.1	0	0	1000
TTDCATAGDN21	denovo synthesis of TAG from c14	lnlncacoa[c] + c14c180_dag[c] -> h2o[c] + coa[c] + c14c180c183_tag[c]	13350.1 or 67800.1	0	0	1000
TTDCATAGDN22	denovo synthesis of TAG from c14	lnlncacoa[c] + c14c181_dag[c] -> h2o[c] + coa[c] + c14c181c183_tag[c]	13350.1 or 67800.1	0	0	1000
TTDCATAGDN23	denovo synthesis of TAG from c14	lnlncacoa[c] + c14c16_dag[c] -> h2o[c] + coa[c] + c14c16c183_tag[c]	13350.1 or 67800.1	0	0	1000
TTDCATAGDN24	denovo synthesis of TAG from c14	lnlncacoa[c] + c14c14_dag[c] -> h2o[c] + coa[c] + c14c14c183_tag[c]	13350.1 or 67800.1	0	0	1000
TTDCATAGDN25	denovo synthesis of TAG from c14	stcoa[c] + c14c182_dag[c] -> h2o[c] + coa[c] + c14c182c180_tag[c]	13350.1 or 67800.1	0	0	1000
TTDCATAGDN26	denovo synthesis of TAG from c14	stcoa[c] + c14c183_dag[c] -> h2o[c] + coa[c] + c14c183c180_tag[c]	13350.1 or 67800.1	0	0	1000
TTDCATAGDN27	denovo synthesis of TAG from c14	stcoa[c] + c14c180_dag[c] -> h2o[c] + coa[c] + c14c180c180_tag[c]	13350.1 or 67800.1	0	0	1000
TTDCATAGDN28	denovo synthesis of TAG from c14	stcoa[c] + c14c181_dag[c] -> h2o[c] + coa[c] + c14c181c180_tag[c]	13350.1 or 67800.1	0	0	1000
TTDCATAGDN29	denovo synthesis of TAG from c14	stcoa[c] + c14c16_dag[c] -> h2o[c] + coa[c] + c14c16c180_tag[c]	13350.1 or 67800.1	0	0	1000
TTDCATAGDN3	denovo synthesis of TAG from c14	tdcoa[c] + c14c180_dag[c] -> h2o[c] + coa[c] + c14c180c14_tag[c]	13350.1 or 67800.1	0	0	1000
TTDCATAGDN30	denovo synthesis of TAG from c14	stcoa[c] + c14c14_dag[c] -> h2o[c] + coa[c] + c14c14c180_tag[c]	13350.1 or 67800.1	0	0	1000
TTDCATAGDN31	denovo synthesis of TAG from c14	odecoa[c] + c14c182_dag[c] -> h2o[c] + coa[c] + c14c182c181_tag[c]	13350.1 or 67800.1	0	0	1000
TTDCATAGDN32	denovo synthesis of TAG from c14	odecoa[c] + c14c183_dag[c] -> h2o[c] + coa[c] + c14c183c181_tag[c]	13350.1 or 67800.1	0	0	1000
TTDCATAGDN33	denovo synthesis of TAG from c14	odecoa[c] + c14c180_dag[c] -> h2o[c] + coa[c] + c14c180c181_tag[c]	13350.1 or 67800.1	0	0	1000
TTDCATAGDN34	denovo synthesis of TAG from c14	odecoa[c] + c14c181_dag[c] -> h2o[c] + coa[c] + c14c181c181_tag[c]	13350.1 or 67800.1	0	0	1000
TTDCATAGDN35	denovo synthesis of TAG from c14	odecoa[c] + c14c16_dag[c] -> h2o[c] + coa[c] + c14c16c181_tag[c]	13350.1 or 67800.1	0	0	1000
TTDCATAGDN36	denovo synthesis of TAG from c14	odecoa[c] + c14c14_dag[c] -> h2o[c] + coa[c] + c14c14c181_tag[c]	13350.1 or 67800.1	0	0	1000
TTDCATAGDN4	denovo synthesis of TAG from c14	tdcoa[c] + c14c181_dag[c] -> h2o[c] + coa[c] + c14c181c14_tag[c]	13350.1 or 67800.1	0	0	1000
TTDCATAGDN5	denovo synthesis of TAG from c14	tdcoa[c] + c14c16_dag[c] -> h2o[c] + coa[c] + c14c16c14_tag[c]	13350.1 or 67800.1	0	0	1000
TTDCATAGDN6	denovo synthesis of TAG from c14	tdcoa[c] + c14c14_dag[c] -> h2o[c] + coa[c] + c14c14c14_tag[c]	13350.1 or 67800.1	0	0	1000
TTDCATAGDN7	denovo synthesis of TAG from c14	pmtcoa[c] + c14c182_dag[c] -> h2o[c] + coa[c] + c14c182c16_tag[c]	13350.1 or 67800.1	0	0	1000
TTDCATAGDN8	denovo synthesis of TAG from c14	pmtcoa[c] + c14c183_dag[c] -> h2o[c] + coa[c] + c14c183c16_tag[c]	13350.1 or 67800.1	0	0	1000
TTDCATAGDN9	denovo synthesis of TAG from c14	pmtcoa[c] + c14c180_dag[c] -> h2o[c] + coa[c] + c14c180c16_tag[c]	13350.1 or 67800.1	0	0	1000
TYRATB0tc	transport of L-Tyrosine into the intestinal cells by ATB0 transporter	2 na1[u] + cl[u] + tyr_L[u] -> 2 na1[c] + cl[c] + tyr_L[c]	56774.1	0	0	1000
TYRB0AT1tc	transport of L-Tyrosine by the apical neutral amino acid transporter B(0)AT1 in kidney and intestine	na1[u] + tyr_L[u] -> na1[c] + tyr_L[c]	(74338.1) and (57394.1 or 70008.1)	0	0	1000
TYRILELAT2tc	transport of L-Tyrosine into the cell and efflux of L-Isoleucine out of the cell by LAT2 on the basolateral surfaces of kidney and intestine.	ile_L[c] + tyr_L[e] -> ile_L[e] + tyr_L[c]	(50934.1 and 17254.1)	0	0	1000
TYRLAT1tc	transport of L-Tyrosine by LAT1 in association with 4F2hc, across the apical surface of the memebranes.	leu_L[c] + tyr_L[u] -> leu_L[u] + tyr_L[c]	(20539.1 and 17254.1)	0	0	1000
TYRPHELAT2tc	transport of L-Tyrosine into the cell and efflux of L-Phenylalanine out of the cell by LAT2 on the basolateral surfaces of kidney and intestine.	phe_L[c] + tyr_L[e] -> phe_L[e] + tyr_L[c]	(50934.1 and 17254.1)	0	0	1000
TYRt	L-tyrosine transport	tyr_L[e] <=> tyr_L[c]	72472.1	1	-1000	1000
UDPGD	UDPglucose 6-dehydrogenase	h2o[c] + 2 nad[c] + udpg[c] -> 3 h[c] + 2 nadh[c] + udpglcur[c]	22235.1	0	0	1000
UGT1A10r	UDP-glucuronosyltransferase 1-10 precursor, microsomal	udpglcur[r] + bilirub[r] + 2 h[r] <=> bilglcur[r] + udp[r]	394434	1	-1000	1000
UGT1A2r	UDP-glucuronosyltransferase 1-10 precursor, microsomal	2 udpglcur[r] + bilirub[r] -> 2 udp[r] + bildglcur[r]	(394434.1) or (394434.1)	0	0	1000
UMPK	UMP kinase	atp[c] + ump[c] <=> adp[c] + udp[c]	66588.1	1	-1000	1000
UMPK2	UMP kinase (CTP)	ctp[c] + ump[c] <=> cdp[c] + udp[c]	66588.1	1	-1000	1000
UMPK3	UMP kinase (UTP)	utp[c] + ump[c] <=> 2 udp[c]	66588.1	1	-1000	1000
UMPK4	UMP kinase (GTP)	gtp[c] + ump[c] <=> gdp[c] + udp[c]	66588.1	1	-1000	1000
UMPtr	UMP transport (ER)	ump[c] <=> ump[r]		1	-1000	0
UNK2	2-keto-4-methylthiobutyrate transamination	2 h[c] + gln_L[c] + 2kmb[c] -> glu_L[c] + met_L[c]		0	0	1000
UNK3	2-keto-4-methylthiobutyrate transamination	glu_L[c] + 2kmb[c] -> akg[c] + met_L[c]		0	0	1000
UPP3S	uroporphyrinogen-III synthase	hmbil[c] -> h2o[c] + uppg3[c]	22276.1	0	0	1000
UPPDC1	uroporphyrinogen decarboxylase (uroporphyrinogen III)	4 h[c] + uppg3[c] -> 4 co2[c] + cpppg3[c]	22275.1	0	0	1000
UPPN	b-ureidopropionase	2 h[c] + h2o[c] + cala[c] -> nh4[c] + co2[c] + ala_B[c]		0	0	1000
URATEt	urate export from cytosol	urate[c] -> urate[e]		0	0	1000
URATEtx	urate export from peroxisome	urate[x] -> urate[c]		0	0	1000
URCN	urocanase	h2o[c] + urcan[c] -> 4izp[c]	243537	0	0	1000
UREAt	Urea transport via facilitate diffusion	urea[e] <=> urea[c]	(20537.1) or (108052.1) or (114479.1) or (27411.1)	1	-1000	1000
UREAt5	urea, water cotransport	h2o[e] + urea[e] <=> h2o[c] + urea[c]	20537.1	1	-1000	1000
UREAtm	Urea transport via diffusion	urea[c] <=> urea[m]	64008.1	1	-1000	1000
URIt	uridine facilated transport in cytosol	uri[e] <=> uri[c]	(13340.1) or (63959.1)	1	-1000	1000
URIt4lu	uridine transport in via sodium symport	na1[u] + uri[u] -> na1[c] + uri[c]		0	0	1000
URIt5lu	uridine transport in via sodium symport (1:2)	2 na1[u] + uri[u] -> 2 na1[c] + uri[c]	114304	0	0	1000
URItlu	uridine facilated transport in cytosol	uri[u] <=> uri[c]		1	-1000	1000
VALATB0tc	transport of L-Valine into the intestinal cells by ATB0 transporter	2 na1[u] + cl[u] + val_L[u] -> 2 na1[c] + cl[c] + val_L[c]	56774.1	0	0	1000
VALB0ATtc	transport of L-Valine by the apical neutral amino acid transporters B(0)AT1 or B(0)AT2 in kidney, intestine or brain	na1[u] + val_L[u] -> na1[c] + val_L[c]	(74338.1) and (57394.1 or 70008.1)	0	0	1000
VALILELAT2tc	transport of L-Valine into the cell and efflux of L-Isoleucine out of the cell by LAT2 on the basolateral surfaces of kidney and intestine.	ile_L[c] + val_L[e] -> ile_L[e] + val_L[c]	(50934.1 and 17254.1)	0	0	1000
VALLAT1tc	transport of L-Valine by LAT1 in association with 4F2hc, across the apical surface of the memebranes.	leu_L[c] + val_L[u] -> leu_L[u] + val_L[c]	(20539.1 and 17254.1)	0	0	1000
VALPHELAT2tc	transport of L-Valine into the cell and efflux of L-Phenylalanine out of the cell by LAT2 on the basolateral surfaces of kidney and intestine.	phe_L[c] + val_L[e] -> phe_L[e] + val_L[c]	(50934.1 and 17254.1)	0	0	1000
VALtec	L-valine transport via diffusion (extracellular to cytosol)	val_L[e] <=> val_L[c]	(72401.1) or (215113.1)	1	-1000	1000
VITD3lu	uptake of vitamin D by enterocytes	vitd3[u] <=> vitd3[c]		1	-1000	1000
VITD3Te	release of vitamin D into lymph	vitd3[c] <=> vitd3[e]		1	-1000	1000
VITEtc	uptake of alpha-Tocopherol into the enterocytes	avite1[u] -> avite1[c]	(20778.1 and 237636.1)	0	0	1000
VITEtl	efflux of alpha-Tocopherol into the lyphatics in chylomicrons	h2o[c] + atp[c] + avite1[c] -> h[c] + adp[c] + pi[c] + avite1[e]	11303.1	0	0	1000
VITKtl	transport of vit K into lymph	phyQ[c] -> phyQ[e]		0	0	1000
XANtx	xanthine diffusion in peroxisome	xan[c] -> xan[x]		0	0	1000
XAO2x	xanthine oxidase	o2[x] + h2o[x] + hxan[x] -> h2o2[x] + xan[x]	22436.1	0	0	1000
XAOx	xanthine oxidase,peroxisomal	o2[x] + h2o[x] + xan[x] -> h2o2[x] + urate[x]	22436.1	0	0	1000
Xole_140		xolest2_ttdca[c] -> xolest2_mmu[c]		0	0	1000
Xole_160		xolest2_hdca[c] -> xolest2_mmu[c]		0	0	1000
Xole_180		xolest2_ocdca[c] -> xolest2_mmu[c]		0	0	1000
Xole_181		xolest2_ocdcea[c] -> xolest2_mmu[c]		0	0	1000
Xole_182		xolest2_lnlc[c] -> xolest2_mmu[c]		0	0	1000
xole_183		xolest2_lnlnca[c] -> xolest2_mmu[c]		0	0	1000
XOLEST2HSTD	Formation of chylomicron	0.99 tag[c] + 0.01 xolest2_mmu[c] -> chylo[c]	17777.1	0	0	1000
XYLTlu	Xylitol transport via passive diffusion	xylt[u] <=> xylt[c]		1	-1000	1000
XYLTt	Xylitol transport via passive diffusion	xylt[e] <=> xylt[c]		1	-1000	1000

## Sheet: S2-metabolites
Supplemental table S2: mmu_ENT1830 (Metabolites description)
abbreviation	official Name	neutral formula	charge formula	charge	KEGG/HMDB ID/CHEBI
10fthf	10-Formyltetrahydrofolate	C20H23N7O7	C20H21N7O7	-2	C00234
13dpg	3-Phospho-D-glyceroyl phosphate	C3H8O10P2	C3H4O10P2	-4	C00236
1a25dhvitd3	1-alpha,25-Dihydroxyvitamin D3	0	C27H44O3	0	0
1pyr5c	1-Pyrroline-5-carboxylate	C5H7NO2	C5H6NO2	-1	C03912
25aics	(S)-2-[5-Amino-1-(5-phospho-D-ribosyl)imidazole-4-carboxamido]succinate	C13H19N4O12P	C13H15N4O12P	-4	C04823
25hvitd3	25-Hydroxyvitamin D3	0	C27H44O2	0	0
2ddecdicoa	2,6-dodecadienoylcoa	C33H54N7O17P3S	C33H50N7O17P3S	-4	HMDB11123
2decdicoa	2,7-decadienoylcoa	C31H50N7O17P3S	C31H46N7O17P3S	-4	0
2dodtricoa	2,6,9-dodecatrienoylcoa	C33H52N7O17P3S	C33H48N7O17P3S	-4	0
2dr1p	2-Deoxy-D-ribose 1-phosphate	C5H11O7P	C5H9O7P	-2	C00672
2hexdtetcoa	2,7,10,13-hexadecatetraenoylcoa	C37H58N7O17P3S	C37H54N7O17P3S	-4	0
2hexdtricoa	2,7,10-hexadecatrienoylcoa	C37H60N7O17P3S	C37H56N7O17P3S	-4	0
2kmb	2-keto-4-methylthiobutyrate	C5H8O3S	C5H7O3S	-1	0
2mop	2-Methyl-3-oxopropanoate	C4H6O3	C4H5O3	-1	C00349
2obut	2-Oxobutanoate	C4H6O3	C4H5O3	-1	C00109
2pg	D-Glycerate 2-phosphate	C3H7O7P	C3H4O7P	-3	C00631
34dhphe	3,4-Dihydroxy-L-phenylalanine	0	C9H11NO4	0	C00355
3aib_D	D-3-Amino-isobutanoate	C4H9NO2	C4H9NO2	0	C03265
3ddecdicoa	3,6-dodecadienoylcoa	C33H54N7O17P3S	C33H50N7O17P3S	-4	HMDB03952
3decdicoa	3,7-decadienoylcoa	C31H50N7O17P3S	C31H46N7O17P3S	-4	0
3dodtricoa	3,6,9-dodecatrienoylcoa	C33H52N7O17P3S	C33H48N7O17P3S	-4	0
3hexdtetcoa	3,7,10,13-hexadecatetraenoylcoa	C37H58N7O17P3S	C37H54N7O17P3S	-4	0
3hexdtricoa	3,7,10-hexadecatrienoylcoa	C37H60N7O17P3S	C37H56N7O17P3S	-4	0
3pg	3-Phospho-D-glycerate	C3H7O7P	C3H4O7P	-3	C00197
3sala	3-Sulfino-L-alanine	C3H7NO4S	C3H5NO4S	-2	C00606
3snpyr	3-Sulfinopyruvate	C3H4O5S	C3H2O5S	-2	C05527
3uib	3-Ureidoisobutyrate	C5H10N2O3	C5H9N2O3	-1	C05100
44mctr	4,4-dimethylcholesta-8,14,24-trienol	0	C29H46O	0	0
44mzym	4,4-dimethylzymosterol	0	C29H48O	0	C05108
4abut	4-Aminobutanoate/GABA	C4H9NO2	C4H9NO2	0	C00334
4abutn	4-Aminobutanal	C4H9NO	C4H10NO	1	C00555
4hexdtetcoa	4,7,10,13-hexadecatetraenoylcoa	C37H58N7O17P3S	C37H54N7O17P3S	-4	0
4hexdtricoa	4,7,10-hexadecatrienoylcoa	C37H60N7O17P3S	C37H56N7O17P3S	-4	0
4hpro_LT	trans-4-hydroxy-L-proline		C5H9NO3	0	3A18095
4izp	4-Imidazolone-5-propanoate	C6H8N2O3	C6H7N2O3	-1	C03680
4mzym_int1	4-Methylzymosterol intermediate 1	0	C29H46O3	0	0
4mzym_int2	4-Methylzymosterol intermediate 2	0	C28H44O	0	0
4ppan	D-4'-Phosphopantothenate		C9H15NO8P	0
4ppcys	N-((R)-4-Phosphopantothenoyl)-L-cysteine	C12H23N2O9PS	C12H20N2O9PS	-3	C04352
56dthm	5,6-Dihydrothymine	0	C5H8N2O2	0	C00906
56dura	5,6-dihydrouracil	0	C4H6N2O2	0	C00429
5aizc	5-amino-1-(5-phospho-D-ribosyl)imidazole-4-carboxylate	C9H14N3O9P	C9H11N3O9P	-3	C04751
5aop	5-Amino-4-oxopentanoate	C5H9NO3	C5H9NO3	0	C00430
5dpmev	(R)-5-Diphosphomevalonate	C6H14O10P2	C6H10O10P2	-4	C01143
5forthf	5-Formiminotetrahydrofolate	C20H24N8O6	C20H22N8O6	-2	C00664
5HPET	5-Hydroperoxy-6-trans-8,11,14-cis-eicosatetraenoate	C20H32O4	C20H31O4	-1	C05356
5mdr1p	5-Methylthio-5-deoxy-D-ribose 1-phosphate	C6H13O7PS	C6H11O7PS	-2	C04188
5mdru1p	5-Methylthio-5-deoxy-D-ribulose 1-phosphate	C6H13O7PS	C6H11O7PS	-2	C04582
5mta	5-Methylthioadenosine	C11H15N5O3S	C11H15N5O3S	0	C00170
5mthf	5-Methyltetrahydrofolate	C20H25N7O6	C20H24N7O6	-1	C00440
5pmev	(R)-5-Phosphomevalonate	C6H13O7P	C6H10O7P	-3	C01107
5tedtricoa	5,8,11-tetradecatrienoylcoa	C35H56N7O17P3S	C35H52N7O17P3S	-4	0
6pgc	6-Phospho-D-gluconate	C6H13O10P	C6H10O10P	-3	C00345
6pgl	6-phospho-D-glucono-1,5-lactone	C6H11O9P	C6H9O9P	-2	C01236
aacoa	Acetoacetyl-CoA	C25H40N7O18P3S	C25H36N7O18P3S	-4	C00332
accoa	Acetyl-CoA	C23H38N7O17P3S	C23H34N7O17P3S	-4	C00024
acrn	O-Acetylcarnitine	0	C9H17NO4	0	C02571
ade	Adenine	0	C5H5N5	0	C00147
adn	Adenosine	0	C10H13N5O4	0	C00212
adocbl	Adenosylcobalamin	0	C72H100CoN18O17P	0	C00194
adp	ADP	C10H15N5O10P2	C10H12N5O10P2	-3	C00008
adprib	ADPribose	C15H23N5O14P2	C15H21N5O14P2	-2	C00301
ahcys	S-Adenosyl-L-homocysteine	C14H20N6O5S	C14H20N6O5S	0	C00021
aicar	5-Amino-1-(5-Phospho-D-ribosyl)imidazole-4-carboxamide	C9H15N4O8P	C9H13N4O8P	-2	C04677
air	5-amino-1-(5-phospho-D-ribosyl)imidazole	C8H14N3O7P	C8H12N3O7P	-2	C03373
akg	2-Oxoglutarate	C5H6O5	C5H4O5	-2	C00026
ala_B	beta-alanine	C3H7NO2	C3H7NO2	0	HMDB00056
ala_D	D-alanine	C3H7NO2	C3H7NO2	0	HMDB01310
ala_L	L-alanine	C3H7NO2	C3H7NO2	0	HMDB00161
alaala	D-Alanyl-D-alanine	C6H12N2O3	C6H12N2O3	0	0
alpa_c16	lysophosphatidic acid (homo sapiens)	C3H8O5PFULLRCO2	C3H6O5PFULLRCO2	-2	0
amet	S-Adenosyl-L-methionine	C15H23N6O5S	C15H23N6O5S	1	C00019
ametam	S-Adenosylmethioninamine	0	C14H24N6O3S	2	C01137
amp	AMP	C10H14N5O7P	C10H12N5O7P	-2	C00020
arach	Arachidic acid	C20H40O2	C20H39O2	-1	C06425
arachcoa	arachidyl coenzyme A	C41H74N7O17P3S	C41H70N7O17P3S	-4	0
arachcrn	arachidyl carnitine	0	C27H53NO4	0	0
arachd	arachidonic acid	C20H32O2	C20H31O2	-1	0
arachdcoa	C20:4-CoA	C41H66N7O17P3S	C41H62N7O17P3S	-4	0
arachdcrn	C20:4 carnitine	0	C27H45NO4	0	0
arg_L	L-argininium(1+)		C6H15N4O2	1	3A32682
argsuc	N(omega)-(L-Arginino)succinate	C10H18N4O6	C10H17N4O6	-1	C03406
ascb_L	L-ascorbate	C6H8O6	C6H8O6	0	HMDB00044
asn_L	L-asparagine	C4H8N2O3	C4H8N2O3	0	HMDB00168
asp_D	D-aspartate(1-)		C4H6NO4	-1	3A29990
asp_L	L-aspartate(1-)		C4H6NO4	-1	3A29991
atp	ATP	C10H16N5O13P3	C10H12N5O13P3	-4	C00002
avite1	alpha-Tocopherol	0	C29H50O2	0	0
bglc	beta-glucans	C1200000H2200000O1100000	C1200000H2200000O1100000	0	0
bildglcur	Bilirubin beta-diglucuronide	0	C45H50N4O18	-2	C05787
bilglcur	Bilirubin monoglucuronide	0	C39H44N4O12	0	C03374
bilirub	Bilirubin	C33H36N4O6	C33H34N4O6	-2	C00486
biliverd	Biliverdin	C33H34N4O6	C33H32N4O6	-2	C00500
btcoa	Butanoyl-CoA	C25H42N7O17P3S	C25H38N7O17P3S	-4	C00136
btn	Biotin	C10H16N2O3S	C10H15N2O3S	-1	C00120
c14c14_dag	c14c14_dag[c]			0
c14c14c14_tag	c14c14c14_tag[c]			0
c14c14c16_tag	c14c14c16_tag[c]			0
c14c14c180_tag	c14c14c180_tag[c]			0
c14c14c181_tag	c14c14c181_tag[c]			0
c14c14c182_tag	c14c14c182_tag[c]			0
c14c14c183_tag	c14c14c183_tag[c]			0
c14c16_dag	c14c16_dag[c]			0
c14c16c14_tag	c14c16c14_tag[c]			0
c14c16c16_tag	c14c16c16_tag[c]			0
c14c16c180_tag	c14c16c180_tag[c]			0
c14c16c181_tag	c14c16c181_tag[c]			0
c14c16c182_tag	c14c16c182_tag[c]			0
c14c16c183_tag	c14c16c183_tag[c]			0
c14c180_dag	c14c180_dag[c]			0
c14c180c14_tag	c14c180c14_tag[c]			0
c14c180c16_tag	c14c180c16_tag[c]			0
c14c180c180_tag	c14c180c180_tag[c]			0
c14c180c181_tag	c14c180c181_tag[c]			0
c14c180c182_tag	c14c180c182_tag[c]			0
c14c180c183_tag	c14c180c183_tag[c]			0
c14c181_dag	c14c181_dag[c]			0
c14c181c14_tag	c14c181c14_tag[c]			0
c14c181c16_tag	c14c181c16_tag[c]			0
c14c181c180_tag	c14c181c180_tag[c]			0
c14c181c181_tag	c14c181c181_tag[c]			0
c14c181c182_tag	c14c181c182_tag[c]			0
c14c181c183_tag	c14c181c183_tag[c]			0
c14c182_dag	c14c182_dag[c]			0
c14c182c14_tag	c14c182c14_tag[c]			0
c14c182c16_tag	c14c182c16_tag[c]			0
c14c182c180_tag	c14c182c180_tag[c]			0
c14c182c181_tag	c14c182c181_tag[c]			0
c14c182c182_tag	c14c182c182_tag[c]			0
c14c182c183_tag	c14c182c183_tag[c]			0
c14c183_dag	c14c183_dag[c]			0
c14c183c14_tag	c14c183c14_tag[c]			0
c14c183c16_tag	c14c183c16_tag[c]			0
c14c183c180_tag	c14c183c180_tag[c]			0
c14c183c181_tag	c14c183c181_tag[c]			0
c14c183c182_tag	c14c183c182_tag[c]			0
c14c183c183_tag	c14c183c183_tag[c]			0
c16c14_dag	c16c14_dag[c]			0
c16c14c14_tag	c16c14c14_tag[c]			0
c16c14c16_tag	c16c14c16_tag[c]			0
c16c14c180_tag	c16c14c180_tag[c]			0
c16c14c181_tag	c16c14c181_tag[c]			0
c16c14c182_tag	c16c14c182_tag[c]			0
c16c14c183_tag	c16c14c183_tag[c]			0
c16c16_dag	c16c16_dag[c]			0
c16c16c14_tag	c16c16c14_tag[c]			0
c16c16c16_tag	c16c16c16_tag[c]			0
c16c16c180_tag	c16c16c180_tag[c]			0
c16c16c181_tag	c16c16c181_tag[c]			0
c16c16c182_tag	c16c16c182_tag[c]			0
c16c16c183_tag	c16c16c183_tag[c]			0
c16c180_dag	c16c180_dag[c]			0
c16c180c14_tag	c16c180c14_tag[c]			0
c16c180c16_tag	c16c180c16_tag[c]			0
c16c180c180_tag	c16c180c180_tag[c]			0
c16c180c181_tag	c16c180c181_tag[c]			0
c16c180c182_tag	c16c180c182_tag[c]			0
c16c180c183_tag	c16c180c183_tag[c]			0
c16c181_dag	c16c181_dag[c]			0
c16c181c14_tag	c16c181c14_tag[c]			0
c16c181c16_tag	c16c181c16_tag[c]			0
c16c181c180_tag	c16c181c180_tag[c]			0
c16c181c181_tag	c16c181c181_tag[c]			0
c16c181c182_tag	c16c181c182_tag[c]			0
c16c181c183_tag	c16c181c183_tag[c]			0
c16c182_dag	c16c182_dag[c]			0
c16c182c14_tag	c16c182c14_tag[c]			0
c16c182c16_tag	c16c182c16_tag[c]			0
c16c182c180_tag	c16c182c180_tag[c]			0
c16c182c181_tag	c16c182c181_tag[c]			0
c16c182c182_tag	c16c182c182_tag[c]			0
c16c182c183_tag	c16c182c183_tag[c]			0
c16c183_dag	c16c183_dag[c]			0
c16c183c14_tag	c16c183c14_tag[c]			0
c16c183c16_tag	c16c183c16_tag[c]			0
c16c183c180_tag	c16c183c180_tag[c]			0
c16c183c181_tag	c16c183c181_tag[c]			0
c16c183c182_tag	c16c183c182_tag[c]			0
c16c183c183_tag	c16c183c183_tag[c]			0
c180c14_dag	c180c14_dag[c]			0
c180c14c14_tag	c180c14c14_tag[c]			0
c180c14c16_tag	c180c14c16_tag[c]			0
c180c14c180_tag	c180c14c180_tag[c]			0
c180c14c181_tag	c180c14c181_tag[c]			0
c180c14c182_tag	c180c14c182_tag[c]			0
c180c14c183_tag	c180c14c183_tag[c]			0
c180c16_dag	c180c16_dag[c]			0
c180c16c14_tag	c180c16c14_tag[c]			0
c180c16c16_tag	c180c16c16_tag[c]			0
c180c16c180_tag	c180c16c180_tag[c]			0
c180c16c181_tag	c180c16c181_tag[c]			0
c180c16c182_tag	c180c16c182_tag[c]			0
c180c16c183_tag	c180c16c183_tag[c]			0
c180c180_dag	c180c180_dag[c]			0
c180c180c14_tag	c180c180c14_tag[c]			0
c180c180c16_tag	c180c180c16_tag[c]			0
c180c180c180_tag	c180c180c180_tag[c]			0
c180c180c181_tag	c180c180c181_tag[c]			0
c180c180c182_tag	c180c180c182_tag[c]			0
c180c180c183_tag	c180c180c183_tag[c]			0
c180c181_dag	c180c181_dag[c]			0
c180c181c14_tag	c180c181c14_tag[c]			0
c180c181c16_tag	c180c181c16_tag[c]			0
c180c181c180_tag	c180c181c180_tag[c]			0
c180c181c181_tag	c180c181c181_tag[c]			0
c180c181c182_tag	c180c181c182_tag[c]			0
c180c181c183_tag	c180c181c183_tag[c]			0
c180c182_dag	c180c182_dag[c]			0
c180c182c14_tag	c180c182c14_tag[c]			0
c180c182c16_tag	c180c182c16_tag[c]			0
c180c182c180_tag	c180c182c180_tag[c]			0
c180c182c181_tag	c180c182c181_tag[c]			0
c180c182c182_tag	c180c182c182_tag[c]			0
c180c182c183_tag	c180c182c183_tag[c]			0
c180c183_dag	c180c183_dag[c]			0
c180c183c14_tag	c180c183c14_tag[c]			0
c180c183c16_tag	c180c183c16_tag[c]			0
c180c183c180_tag	c180c183c180_tag[c]			0
c180c183c181_tag	c180c183c181_tag[c]			0
c180c183c182_tag	c180c183c182_tag[c]			0
c180c183c183_tag	c180c183c183_tag[c]			0
c181c14_dag	c181c14_dag[c]			0
c181c14c14_tag	c181c14c14_tag[c]			0
c181c14c16_tag	c181c14c16_tag[c]			0
c181c14c180_tag	c181c14c180_tag[c]			0
c181c14c181_tag	c181c14c181_tag[c]			0
c181c14c182_tag	c181c14c182_tag[c]			0
c181c14c183_tag	c181c14c183_tag[c]			0
c181c16_dag	c181c16_dag[c]			0
c181c16c14_tag	c181c16c14_tag[c]			0
c181c16c16_tag	c181c16c16_tag[c]			0
c181c16c180_tag	c181c16c180_tag[c]			0
c181c16c181_tag	c181c16c181_tag[c]			0
c181c16c182_tag	c181c16c182_tag[c]			0
c181c16c183_tag	c181c16c183_tag[c]			0
c181c180_dag	c181c180_dag[c]			0
c181c180c14_tag	c181c180c14_tag[c]			0
c181c180c16_tag	c181c180c16_tag[c]			0
c181c180c180_tag	c181c180c180_tag[c]			0
c181c180c181_tag	c181c180c181_tag[c]			0
c181c180c182_tag	c181c180c182_tag[c]			0
c181c180c183_tag	c181c180c183_tag[c]			0
c181c181_dag	c181c181_dag[c]			0
c181c181c14_tag	c181c181c14_tag[c]			0
c181c181c16_tag	c181c181c16_tag[c]			0
c181c181c180_tag	c181c181c180_tag[c]			0
c181c181c181_tag	c181c181c181_tag[c]			0
c181c181c182_tag	c181c181c182_tag[c]			0
c181c181c183_tag	c181c181c183_tag[c]			0
c181c182_dag	c181c182_dag[c]			0
c181c182c14_tag	c181c182c14_tag[c]			0
c181c182c16_tag	c181c182c16_tag[c]			0
c181c182c180_tag	c181c182c180_tag[c]			0
c181c182c181_tag	c181c182c181_tag[c]			0
c181c182c182_tag	c181c182c182_tag[c]			0
c181c182c183_tag	c181c182c183_tag[c]			0
c181c183_dag	c181c183_dag[c]			0
c181c183c14_tag	c181c183c14_tag[c]			0
c181c183c16_tag	c181c183c16_tag[c]			0
c181c183c180_tag	c181c183c180_tag[c]			0
c181c183c181_tag	c181c183c181_tag[c]			0
c181c183c182_tag	c181c183c182_tag[c]			0
c181c183c183_tag	c181c183c183_tag[c]			0
c182c14_dag	c182c14_dag[c]			0
c182c14c14_tag	c182c14c14_tag[c]			0
c182c14c16_tag	c182c14c16_tag[c]			0
c182c14c180_tag	c182c14c180_tag[c]			0
c182c14c181_tag	c182c14c181_tag[c]			0
c182c14c182_tag	c182c14c182_tag[c]			0
c182c14c183_tag	c182c14c183_tag[c]			0
c182c16_dag	c182c16_dag[c]			0
c182c16c14_tag	c182c16c14_tag[c]			0
c182c16c16_tag	c182c16c16_tag[c]			0
c182c16c180_tag	c182c16c180_tag[c]			0
c182c16c181_tag	c182c16c181_tag[c]			0
c182c16c182_tag	c182c16c182_tag[c]			0
c182c16c183_tag	c182c16c183_tag[c]			0
c182c180_dag	c182c180_dag[c]			0
c182c180c14_tag	c182c180c14_tag[c]			0
c182c180c16_tag	c182c180c16_tag[c]			0
c182c180c180_tag	c182c180c180_tag[c]			0
c182c180c181_tag	c182c180c181_tag[c]			0
c182c180c182_tag	c182c180c182_tag[c]			0
c182c180c183_tag	c182c180c183_tag[c]			0
c182c181_dag	c182c181_dag[c]			0
c182c181c14_tag	c182c181c14_tag[c]			0
c182c181c16_tag	c182c181c16_tag[c]			0
c182c181c180_tag	c182c181c180_tag[c]			0
c182c181c181_tag	c182c181c181_tag[c]			0
c182c181c182_tag	c182c181c182_tag[c]			0
c182c181c183_tag	c182c181c183_tag[c]			0
c182c182_dag	c182c182_dag[c]			0
c182c182c14_tag	c182c182c14_tag[c]			0
c182c182c16_tag	c182c182c16_tag[c]			0
c182c182c180_tag	c182c182c180_tag[c]			0
c182c182c181_tag	c182c182c181_tag[c]			0
c182c182c182_tag	c182c182c182_tag[c]			0
c182c182c183_tag	c182c182c183_tag[c]			0
c182c183_dag	c182c183_dag[c]			0
c182c183c14_tag	c182c183c14_tag[c]			0
c182c183c16_tag	c182c183c16_tag[c]			0
c182c183c180_tag	c182c183c180_tag[c]			0
c182c183c181_tag	c182c183c181_tag[c]			0
c182c183c182_tag	c182c183c182_tag[c]			0
c182c183c183_tag	c182c183c183_tag[c]			0
c183c14_dag	c183c14_dag[c]			0
c183c14c14_tag	c183c14c14_tag[c]			0
c183c14c16_tag	c183c14c16_tag[c]			0
c183c14c180_tag	c183c14c180_tag[c]			0
c183c14c181_tag	c183c14c181_tag[c]			0
c183c14c182_tag	c183c14c182_tag[c]			0
c183c14c183_tag	c183c14c183_tag[c]			0
c183c16_dag	c183c16_dag[c]			0
c183c16c14_tag	c183c16c14_tag[c]			0
c183c16c16_tag	c183c16c16_tag[c]			0
c183c16c180_tag	c183c16c180_tag[c]			0
c183c16c181_tag	c183c16c181_tag[c]			0
c183c16c182_tag	c183c16c182_tag[c]			0
c183c16c183_tag	c183c16c183_tag[c]			0
c183c180_dag	c183c180_dag[c]			0
c183c180c14_tag	c183c180c14_tag[c]			0
c183c180c16_tag	c183c180c16_tag[c]			0
c183c180c180_tag	c183c180c180_tag[c]			0
c183c180c181_tag	c183c180c181_tag[c]			0
c183c180c182_tag	c183c180c182_tag[c]			0
c183c180c183_tag	c183c180c183_tag[c]			0
c183c181_dag	c183c181_dag[c]			0
c183c181c14_tag	c183c181c14_tag[c]			0
c183c181c16_tag	c183c181c16_tag[c]			0
c183c181c180_tag	c183c181c180_tag[c]			0
c183c181c181_tag	c183c181c181_tag[c]			0
c183c181c182_tag	c183c181c182_tag[c]			0
c183c181c183_tag	c183c181c183_tag[c]			0
c183c182_dag	c183c182_dag[c]			0
c183c182c14_tag	c183c182c14_tag[c]			0
c183c182c16_tag	c183c182c16_tag[c]			0
c183c182c180_tag	c183c182c180_tag[c]			0
c183c182c181_tag	c183c182c181_tag[c]			0
c183c182c182_tag	c183c182c182_tag[c]			0
c183c182c183_tag	c183c182c183_tag[c]			0
c183c183_dag	c183c183_dag[c]			0
c183c183c14_tag	c183c183c14_tag[c]			0
c183c183c16_tag	c183c183c16_tag[c]			0
c183c183c180_tag	c183c183c180_tag[c]			0
c183c183c181_tag	c183c183c181_tag[c]			0
c183c183c182_tag	c183c183c182_tag[c]			0
c183c183c183_tag	c183c183c183_tag[c]			0
c4crn	butyryl carnitine	C11H21NO4	C11H21NO4	0	HMDB02013
c8crn	octanoyl carnitine	C15H29NO4	C15H29NO4	0	HMDB00791
cala	N-Carbamoyl-beta-alanine	C4H8N2O3	C4H7N2O3	-1	C02642
carn	L-Carnosine	C9H14N4O3	C9H14N4O3	0	C00386
cbasp	N-Carbamoyl-L-aspartate	C5H8N2O5	C5H6N2O5	-2	C00438
cbp	Carbamoyl phosphate	CH4NO5P	CH2NO5P	-2	C00169
cdp	CDP	C9H15N3O11P2	C9H12N3O11P2	-3	C00112
cdpchol	CDPcholine	0	C14H25N4O11P2	-1	C00307
cdpea	CDPethanolamine	C11H20N4O11P2	C11H19N4O11P2	-1	C00570
chlstol	Cholesta-7,24-dien-3beta-ol	0	C27H44O	0	C05439
chol	Choline	0	C5H14NO	1	C00114
cholate	Cholate	0	C24H39O5	-1	C00695
cholp	Choline phosphate	0	C5H13NO4P	-1	C00588
chsterol	Cholesterol	0	C27H46O	0	C00187
chylo	Citrate	C6H8O7	C6H5O7	-3	C00158
cit	L-citrulline		C6H13N3O3	0	3A16349
citr_L	Chloride	0	Cl	-1	C00115
cl	CMP	C9H14N3O8P	C9H12N3O8P	-2	C00055
cmp	Carbon monoxide	CO	CO	0	0
co	CO2	0	CO2	0	C00011
co2	Coenzyme A	C21H36N7O16P3S	C21H32N7O16P3S	-4	C00010
coa	Coproporphyrinogen III	C36H44N4O8	C36H40N4O8	-4	C03263
cpppg3	L-Carnitine	C7H15NO3	C7H15NO3	0	C00318
crn	CTP	C9H16N3O14P3	C9H12N3O14P3	-4	C00063
ctp	L-cysteine	C3H7NO2S	C3H7NO2S	0	HMDB00574
cys_L	Cysteamine	C2H7NS	C2H8NS	1	C01678
cysam	L-cystathionine		C7H14N2O4S	0	3A17482
cyst_L	Cytidine	0	C9H13N3O5	0	C00475
cytd	2-deoxyadenosine		C10H13N5O3	0	3A17256
dad_2	2-deoxyadenosine		C10H13N5O3	0	3A17256
dadp	dADP	C10H15N5O9P2	C10H12N5O9P2	-3	C00206
dag_hdca	diacylglycerol (mus musculus)	C3H6OFULLRCO2FULLR2CO2	C3H6OFULLRCO2FULLR2CO2	0	0
dag_lnlc	diacylglycerol (mus musculus)	C3H6OFULLRCO2FULLR2CO2	C3H6OFULLRCO2FULLR2CO2	1	0
dag_lnlnca	diacylglycerol (mus musculus)	C3H6OFULLRCO2FULLR2CO2	C3H6OFULLRCO2FULLR2CO2	2	0
dag_mmu	diacylglycerol (mus musculus)	C3H6OFULLRCO2FULLR2CO2	C3H6OFULLRCO2FULLR2CO2	3	0
dag_ocdca	diacylglycerol (mus musculus)	C3H6OFULLRCO2FULLR2CO2	C3H6OFULLRCO2FULLR2CO2	4	0
dag_ocdcea	diacylglycerol (mus musculus)	C3H6OFULLRCO2FULLR2CO2	C3H6OFULLRCO2FULLR2CO2	5	0
dag_ttdca	diacylglycerol (mus musculus)	C3H6OFULLRCO2FULLR2CO2	C3H6OFULLRCO2FULLR2CO2	6	0
datp	dATP	C10H16N5O12P3	C10H12N5O12P3	-4	C00131
dc2coa	trans-Dec-2-enoyl-CoA		C31H48N7O17P3S	-4
dcacoa	Decanoyl-CoA (n-C10:0CoA)	C31H54N7O17P3S	C31H50N7O17P3S	-4	C05274
dcamp	N6-(1,2-Dicarboxyethyl)-AMP	C14H18N5O11P	C14H14N5O11P	-4	C03794
dcdp	dCDP	C9H15N3O10P2	C9H12N3O10P2	-3	C00705
dchac	deoxycholic acid	C24H40O4	C24H39O4	-1	HMDB00626
dcmp	dCMP	C9H14N3O7P	C9H12N3O7P	-2	C00239
dctp	dCTP	C9H16N3O13P3	C9H12N3O13P3	-4	C00458
dcyt	Deoxycytidine	0	C9H13N3O4	0	C00881
dd5ecoa	5-dodecenoylcoa	C33H56N7O17P3S	C33H52N7O17P3S	-4	0
ddcacoa	Dodecanoyl-CoA (n-C12:0CoA)	C33H58N7O17P3S	C33H54N7O17P3S	-4	C01832
ddsmsterol	7-Dehydrodesmosterol	0	C27H42O	0	C05107
dec24dicoa	2,4-decadienoylcoa	C31H50N7O17P3S	C31H46N7O17P3S	-4	HMDB01168
dec47dicoa	4,7-decadienoylcoa	C31H50N7O17P3S	C31H46N7O17P3S	-4	0
dece3coa	3-decenoylcoa	C31H52N7O17P3S	C31H48N7O17P3S	-4	0
dece4coa	4-decenoylcoa	C31H52N7O17P3S	C31H48N7O17P3S	-4	HMDB02145
dectricoa	2,4,7-decatrienoylcoa	C31H48N7O17P3S	C31H44N7O17P3S	-4	0
dgdp	dGDP	0	C10H12N5O10P2	-3	C00361
dgmp	dGMP	C10H14N5O7P	C10H12N5O7P	-2	C00362
dgsn	Deoxyguanosine	0	C10H13N5O4	0	C00330
dgtp	dGTP	C10H16N5O13P3	C10H12N5O13P3	-4	C00286
dhap	Dihydroxyacetone phosphate	C3H7O6P	C3H5O6P	-2	C00111
dhdascb	Dehydroascorbate	0	C6H6O6	0	C00425
dhf	7,8-Dihydrofolate	C19H21N7O6	C19H19N7O6	-2	C00415
dhor_S	(S)-dihydroorotate		C5H5N2O4	-1	3A30864
din	Deoxyinosine	0	C10H12N4O4	0	C05512
dkmpp	2,3-diketo-5-methylthio-1-phosphopentane	0	C6H9O6PS	-2	C15650
dmpp	Dimethylallyl diphosphate	C5H12O7P2	C5H9O7P2	-3	C00235
dnad	Deamino-NAD+	C21H27N6O15P2	C21H24N6O15P2	-2	C00857
dpcoa	Dephospho-CoA	C21H35N7O13P2S	C21H33N7O13P2S	-2	C00882
dsmsterol	Desmosterol	0	C27H44O	0	C01802
dtdp	dTDP	C10H16N2O11P2	C10H13N2O11P2	-3	C00363
dtmp	dTMP	C10H15N2O8P	C10H13N2O8P	-2	C00364
dttp	dTTP	C10H17N2O14P3	C10H13N2O14P3	-4	C00459
dudp	dUDP	C9H14N2O11P2	C9H11N2O11P2	-3	C01346
dump	dUMP	C9H13N2O8P	C9H11N2O8P	-2	C00365
duri	Deoxyuridine	0	C9H12N2O5	0	C00526
dutp	dUTP	C9H15N2O14P3	C9H11N2O14P3	-4	C00460
e4p	D-Erythrose 4-phosphate	C4H9O7P	C4H7O7P	-2	C00279
etha	Ethanolamine	C2H7NO	C2H8NO	1	C00189
ethamp	Ethanolamine phosphate	0	C2H7NO4P	-1	C00346
f1p	D-Fructose 1-phosphate	C6H13O9P	C6H11O9P	-2	C02976
f6p	D-Fructose 6-phosphate	C6H13O9P	C6H11O9P	-2	C00085
fad	Flavin adenine dinucleotide oxidized	C27H33N9O15P2	C27H31N9O15P2	-2	C00016
fadh2	Flavin adenine dinucleotide reduced	C27H35N9O15P2	C27H33N9O15P2	-2	C01352
fdp	D-Fructose 1,6-bisphosphate	C6H14O12P2	C6H10O12P2	-4	C00354
fe2	Fe2+	0	Fe	2	C00023
fe3	Fe3+	0	Fe	3	0
fgam	N2-Formyl-N1-(5-phospho-D-ribosyl)glycinamide	C8H15N2O9P	C8H13N2O9P	-2	C04376
ficytC	Ferricytochrome c	0	C42H54FeN8O6S2	3	0
fmn	FMN	C17H21N4O9P	C17H19N4O9P	-2	C00061
focytC	Ferrocytochrome C	0	C42H54FeN8O6S2	2	0
fol	Folate	C19H19N7O6	C19H18N7O6	-1	C00504
for	Formate	CH2O2	CH1O2	-1	C00058
forglu	N-Formimidoyl-L-glutamate	C6H10N2O4	C6H8N2O4	-2	C00439
fpram	2-(Formamido)-N1-(5-phospho-D-ribosyl)acetamidine	C8H16N3O8P	C8H15N3O8P	-1	C04640
fprica	5-Formamido-1-(5-phospho-D-ribosyl)imidazole-4-carboxamide	C10H15N4O9P	C10H13N4O9P	-2	C04734
frdp	Farnesyl diphosphate	C15H28O7P2	C15H25O7P2	-3	C00448
fru	D-Fructose	0	C6H12O6	0	C00095
fum	Fumarate	C4H4O4	C4H2O4	-2	C00122
g1p	D-Glucose 1-phosphate	C6H13O9P	C6H11O9P	-2	C00103
g3p	Glyceraldehyde 3-phosphate	C3H7O6P	C3H5O6P	-2	C00661
g6p	D-Glucose 6-phosphate	C6H13O9P	C6H11O9P	-2	C00092
gal	D-Galactose	0	C6H12O6	0	C00124
gam	D-Glucosamine	C6H13NO5	C6H14NO5	1	C00329
gar	N1-(5-Phospho-D-ribosyl)glycinamide	C7H15N2O8P	C7H14N2O8P	-1	C03838
gchola	glycocholate	0	C26H43NO6	0	C01921
gdp	GDP	C10H15N5O11P2	C10H12N5O11P2	-3	C00035
glc_D	D-glucose	C6H12O6	C6H12O6	0	HMDB00122
glgchlo	beta glucan-glycocholate complex	C1200026H2200043NO1100006	C1200026H2200043NO1100006	0	0
gln_L	L-glutamine	C5H10N2O3	C5H10N2O3	0	HMDB00641
gltcho	beta glucan-taurocholic acid complex	C1200026H2200045NO1100007S	C1200026H2200045NO1100007S	0	0
gltdechol	beta glucan-taurodeoxycholic acid complex	C1200026H2200045NO1100006S	C1200026H2200044NO1100006S	-1	0
glu_L	L-glutamate(1-)		C5H8NO4	-1	3A29985
glu5p	L-Glutamate 5-phosphate	C5H10NO7P	C5H8NO7P	-2	C03287
glu5sa	L-Glutamate 5-semialdehyde	C5H9NO3	C5H9NO3	0	C01165
glucys	gamma-L-Glutamyl-L-cysteine	C8H14N2O5S	C8H13N2O5S	-1	C00669
gly	Glycine	C2H5NO2	C2H5NO2	0	C00037
glyald	D-Glyceraldehyde	0	C3H6O3	0	C00577
glyc	Glycerol	0	C3H8O3	0	C00116
glyc3p	Glycerol 3-phosphate	C3H9O6P	C3H7O6P	-2	C00093
glygly	Glycyl-glycine	C4H8N2O3	C4H8N2O3	0	HMDB11733
glygn2	glycogen, structure 2 (glycogenin-1,6-{7[1,4-Glc], 4[1,4-Glc]})	0	C66H111O56X	0	0
glygn4	glycogen, structure 4 (glycogenin-1,6-{2[1,4-Glc], [1,4-Glc]})	0	C18H31O16X	0	0
glygn5	glycogen, structure 5 (glycogenin-2[1,4-Glc])	0	C12H21O11X	0	0
glyleu	Glycylleucine	C8H16N2O3	C8H16N2O3	0	HMDB00759
glyphe	Glycylphenylalanine	C11H14N2O3	C11H14N2O3	0	0
glypro	Glycylproline	C7H12N2O3	C7H12N2O3	0	HMDB00721
glysar	Glycylsarcosine	C5H10N2O3	C5H10N2O3	0	0
gmp	GMP	0	C10H12N5O8P	-2	C00144
grdp	Geranyl diphosphate	C10H20O7P2	C10H17O7P2	-3	C00341
gsn	Guanosine	0	C10H13N5O5	0	C00387
gthox	Oxidized glutathione	C20H32N6O12S2	C20H30N6O12S2	-2	C00127
gthrd	Reduced glutathione	C10H17N3O6S	C10H16N3O6S	-1	C00051
gtp	GTP	C10H16N5O14P3	C10H12N5O14P3	-4	C00044
gua	Guanine	0	C5H5N5O	0	C00242
gum	gums	C2760000H5060000O2530000	C2760000H5060000O2530000	0	0
gumdchac	guar gum-deoxyxholic acid complex	C2760024H5060040O2530004	C2760024H5060039O2530004	-1	0
gumgchol	guar gum-glycocholate complex	C2760026H5060043NO2530006	C2760026H5060043NO2530006	0	0
gumtchol	guar gum-taurocholic acid complex	C2760026H5060045NO2530007S	C2760026H5060045NO2530007S	0	0
h	H+	0	H	1	C00080
h2o	H2O	0	H2O	0	C00001
h2o2	Hydrogen peroxide		H2O2	0
hco3	Bicarbonate		CHO3	0
hcys_L	L-homocysteine		C4H9NO2S	0	3A17588
hdca	Hexadecanoate (n-C16:0)	C16H32O2	C16H31O2	-1	C00249
hdcea	Hexadecenoate (n-C16:1)	C16H30O2	C16H29O2	-1	0
hdcecrn	Hexadecenoyl carnitine	C23H43NO4	C23H43NO4	0	0
hdcoa	Hexadecenoyl-CoA (n-C16:1CoA)	0	C37H60N7O17P3S	-4	0
hedepecoa	2,4,7,10,13-hexadecapentenoylcoa	C37H56N7O17P3S	C37H52N7O17P3S	-4	0
hexddcoa	7,10-hexadecadienoylcoa	C37H62N7O17P3S	C37H58N7O17P3S	-4	0
hexdectecoa	2,4,7,10-hexadecatetraenoylcoa	C37H58N7O17P3S	C37H54N7O17P3S	-4	0
hexdpencoa	2,4,7,10,13-hexadecapentaenoylcoa	C37H56N7O17P3S	C37H52N7O17P3S	-4	0
hexdtrcoa	7,10,13-hexadecatrienoylcoa	C37H60N7O17P3S	C37H56N7O17P3S	-4	0
hexe3coa	3-hexenoylcoa	C27H44N7O17P3S	C27H40N7O17P3S	-4	HMDB06522
his_L	L-histidine		C6H9N3O2	0	HMDB00177
hmbil	Hydroxymethylbilane	C40H46N4O17	C40H38N4O17	-8	C01024
hmgcoa	Hydroxymethylglutaryl-CoA	C27H44N7O20P3S	C27H39N7O20P3S	-5	C00356
hx2coa	trans-Hex-2-enoyl-CoA		C27H40N7O17P3S	-4
hxan	Hypoxanthine	0	C5H4N4O	0	C00262
hxcoa	Hexanoyl-CoA (n-C6:0CoA)		C27H42N7O17P3S	-4
hyptaur	Hypotaurine	C2H7NO2S	C2H6NO2S	-1	C00519
icit	Isocitrate	C6H8O7	C6H5O7	-3	C00311
ile_L	L-isoleucine	C6H13NO2	C6H13NO2	0	HMDB00172
imp	IMP	C10H13N4O8P	C10H11N4O8P	-2	C00130
ins	Inosine	0	C10H12N4O5	0	C00294
ipdp	Isopentenyl diphosphate	C5H12O7P2	C5H9O7P2	-3	C00129
k	potassium	0	K	1	C00238
lac_L	(S)-lactate		C3H5O3	-1	3A16651
lanost	Lanosterol	0	C30H50O	0	C01724
lcts	Lactose	0	C12H22O11	0	C00243
Lcyst	L-Cysteate	C3H7NO5S	C3H6NO5S	-1	C00506
Lcystin	L-Cystine	0	C6H12N2O4S2	0	C00491
leu_L	L-leucine	C6H13NO2	C6H13NO2	0	HMDB00687
leugly	Leucylglycine	C8H16N2O3	C8H16N2O3	0	0
leuleu	Leucylleucine	C12H24N2O3	C12H24N2O3	0	0
lnlc	linoleic acid (all cis C18:2) n-6	C18H32O2	C18H31O2	-1	C01595
lnlccoa	linoleic coenzyme A	C39H66N7O17P3S	C39H62N7O17P3S	-4	0
lnlccrn	Linoleyl carnitine	0	C25H45NO4	0	0
lnlnca	alpha-Linolenic acid, C18:3, n-3	C18H30O2	C18H29O2	-1	C06427
lnlncacoa	alpha-Linolenoyl-CoA	C39H64N7O17P3S	C39H60N7O17P3S	-4	0
lnlncacrn	alpha-linolenyl carnitine	0	C25H43NO4	0	0
lnlncg	gamma-linolenic acid	C18H30O2	C18H29O2	-1	C06426
lnlncgcoa	gamma-linolenoyl-CoA	C39H64N7O17P3S	C39H60N7O17P3S	-4	C03035
lnlncgcrn	gamma-linolenyl carnitine	0	C25H43NO4	0	0
lpchol_mmu	lysophosphatidylcholine (mus musculus)	C8H19NO5PFULLRCO2	C8H19NO5PFULLRCO2	0	0
lys_L	L-lysinium(1+)		C6H15N2O2	1	3A32551
mag_hdca	monoacylglycerol 2 (mus musculus )	C3H7O2FULLR2CO2	C3H7O2FULLR2CO2	0	0
mag_lnlc	monoacylglycerol 2 (mus musculus )	C3H7O2FULLR2CO2	C3H7O2FULLR2CO2	0	0
mag_lnlnca	monoacylglycerol 2 (mus musculus )	C3H7O2FULLR2CO2	C3H7O2FULLR2CO2	0	0
mag_ocdca	monoacylglycerol 2 (mus musculus )	C3H7O2FULLR2CO2	C3H7O2FULLR2CO2	0	0
mag_ocdcea	monoacylglycerol 2 (mus musculus )	C3H7O2FULLR2CO2	C3H7O2FULLR2CO2	0	0
mag_ttdca	monoacylglycerol 2 (mus musculus )	C3H7O2FULLR2CO2	C3H7O2FULLR2CO2	0	0
mal_L	(S)-malate(2-)		C4H4O5	-2	3A15589
malt	Maltose	0	C12H22O11	0	C00208
man	D-Mannose	0	C6H12O6	0	C00159
met_L	L-methionine	C5H11NO2S	C5H11NO2S	0	HMDB00696
methf	5,10-Methenyltetrahydrofolate	C20H22N7O6	C20H20N7O6	-1	C00445
mev_R	(R)-mevalonate		C6H11O4	-1	3A36464
mlthf	5,10-Methylenetetrahydrofolate	C20H23N7O6	C20H21N7O6	-2	C00143
mmcoa_R	(R)-methylmalonyl-CoA(5-)		C25H35N7O19P3S	-5	3A57326
mmcoa_S	(S)-methylmalonyl-CoA(5-)		C25H35N7O19P3S	-5	3A57327
na1	Sodium	0	Na	1	C01330
nac	Nicotinate	C6H5NO2	C6H4NO2	-1	C00253
nad	Nicotinamide adenine dinucleotide	C21H28N7O14P2	C21H26N7O14P2	-1	C00003
nadh	Nicotinamide adenine dinucleotide - reduced	C21H29N7O14P2	C21H27N7O14P2	-2	C00004
nadp	Nicotinamide adenine dinucleotide phosphate	0	C21H25N7O17P3	-3	C00006
nadph	Nicotinamide adenine dinucleotide phosphate - reduced	C21H30N7O17P3	C21H26N7O17P3	-4	C00005
ncam	Nicotinamide	C6H6N2O	C6H6N2O	0	C00153
nh4	Ammonium	H3N	H4N	1	C01342
nicrns	Nicotinate D-ribonucleoside	C11H14NO6	C11H13NO6	0	C05841
nicrnt	Nicotinate D-ribonucleotide	C11H15NO9P	C11H12NO9P	-2	C01185
nmn	NMN	0	C11H14N2O8P	-1	C00455
no	Nitric oxide	0	NO	0	C00533
nwharg	N-(omega)-Hydroxyarginine	C6H14N4O3	C6H15N4O3	1	C05933
o2	O2	0	O2	0	C00007
o2s	Superoxide anion	0	O2	-1	C00704
oaa	Oxaloacetate	C4H4O5	C4H2O5	-2	C00036
occoa	Octanoyl-CoA (n-C8:0CoA)	C29H50N7O17P3S	C29H46N7O17P3S	-4	C01944
ocdca	octadecanoate (n-C18:0)	C18H36O2	C18H35O2	-1	C01530
ocdcea	octadecenoate (n-C18:1)	C18H34O2	C18H33O2	-1	0
octa	octanoate (n-C8:0)	C8H16O2	C8H15O2	-1	C06423
octe5coa	5-octenoylcoa	C29H48N7O17P3S	C29H44N7O17P3S	-4	0
odecoa	Octadecenoyl-CoA (n-C18:1CoA)	0	C39H64N7O17P3S	-4	0
odecrn	octadecenoyl carnitine	0	C25H47NO4	0	0
oh1	hydroxide ion	0	HO	-1	C01328
orn	Ornithine	C5H12N2O2	C5H13N2O2	1	C01602
orot	Orotate	C5H4N2O4	C5H3N2O4	-1	C00295
orot5p	Orotidine 5'-phosphate	C10H13N2O11P	C10H10N2O11P	-3	C01103
pa_hdca_mmu	phosphatidic acid (mus musculus)		C3H5O4PFULLRCO2FULLR2CO2	-2	0
pa_lnlc_mmu	phosphatidic acid (mus musculus)		C3H5O4PFULLRCO2FULLR2CO3	-2	0
pa_lnlnca_mmu	phosphatidic acid (mus musculus)		C3H5O4PFULLRCO2FULLR2CO4	-2	0
pa_ocdca_mmu	phosphatidic acid (mus musculus)		C3H5O4PFULLRCO2FULLR2CO5	-2	0
pa_ocdcea_mmu	phosphatidic acid (mus musculus)		C3H5O4PFULLRCO2FULLR2CO6	-2	0
pa_ttdca_mmu	phosphatidic acid (mus musculus)		C3H5O4PFULLRCO2FULLR2CO7	-2	0
pan4p	Pantetheine 4'-phosphate	C11H23N2O7PS	C11H21N2O7PS	-2	C01134
pchol_mmu	Phosphatidylcholine (mus musculus)	C8H20NO4PFULLRCO2FULLR2CO2	C8H18NO4PFULLRCO2FULLR2CO2	0	0
pcrn	propionyl-carnitine	0	C10H19NO4	0	0
pdx5p	Pyridoxine 5'-phosphate	C8H12NO6P	C8H10NO6P	-2	C00627
pe_mmu	phosphatidylethanolamine (mus musculus)	C5H12NO4PFULLRCO2FULLR2CO2	C5H12NO4PFULLRCO2FULLR2CO2	0	0
pect	pectins	C2535H3510O2535	C2535H3509O2535	-1	17309
pectindchac	pectin-deoxycholic acid complex	C2559H3550O2539	C2559H3549O2539	-1	0
pectingchol	pectin-glycocholate complex	C2561H3553NO2541	C2561H3553NO2541	0	0
pectintchol	pectin-taurocholic acid complex	C2561H3555NO2542S	C2561H3555NO2542S	0	0
pep	Phosphoenolpyruvate	C3H5O6P	C3H2O6P	-3	C00074
phe_L	L-phenylalanine	C9H11NO2	C9H11NO2	0	17295
pheme	Protoheme	C34H32FeN4O4	C34H30FeN4O4	-2	C00032
phyQ	Phylloquinone	C31H46O2	C31H46O2	0	C02059
pi	Phosphate	H3O4P	HO4P	-2	C00009
pmtcoa	Palmitoyl-CoA (n-C16:0CoA)	C37H66N7O17P3S	C37H62N7O17P3S	-4	C00154
pmtcrn	L-Palmitoylcarnitine	0	C23H45NO4	0	C02990
pnto_R	(R)-Pantothenate		C9H16NO5	-1	3A7916
ppbng	Porphobilinogen	C10H14N2O4	C10H13N2O4	-1	C00931
ppcoa	Propanoyl-CoA	C24H40N7O17P3S	C24H36N7O17P3S	-4	C00100
ppi	Diphosphate	H4O7P2	HO7P2	-3	C00013
ppp9	Protoporphyrin	C34H34N4O4	C34H32N4O4	-2	C02191
pppg9	Protoporphyrinogen IX	C34H40N4O4	C34H38N4O4	-2	C01079
pram	5-Phospho-beta-D-ribosylamine	C5H12NO7P	C5H11NO7P	-1	C03090
pro_D	D-proline	C5H9NO2	C5H9NO2	0	HMDB03411
pro_L	L-proline	C5H9NO2	C5H9NO2	0	HMDB00162
progly	L-Prolinylglycine	C7H12N2O3	C7H12N2O3	0	HMDB11178
prpp	5-Phospho-alpha-D-ribose 1-diphosphate	C5H13O14P3	C5H8O14P3	-5	C00119
ps_mmu	phosphatidylserine (mus musculus)	C6H12NO6PFULLRCO2FULLR2CO2	C6H11NO6PFULLRCO2FULLR2CO2	-1	0
psyl	psyllium	C9642006H15428700O8667414	C9642006H15428700O8667414	0	0
psylchol	psillium-glycocholic acid complex	C9642032H15428743NO8667420	C9642032H15428743NO8667420	0	0
psyltchol	psyllium-taurocholic acid complex	C9642032H15428745NO8667421S	C9642032H15428745NO8667421S	0	0
psyltdechol	psyllium-taurodeoxycholic acid complex	C9642032H15428745NO8667420S	C9642032H15428744NO8667420S	-1	0
ptrc	Putrescine	C4H12N2	C4H14N2	2	C00134
ptth	Pantetheine	0	C11H22N2O4S	0	C00831
pyam5p	Pyridoxamine 5'-phosphate	C8H13N2O5P	C8H12N2O5P	-1	C00647
pydam	Pyridoxamine	C8H12N2O2	C8H13N2O2	1	C00534
pydx	Pyridoxal	C8H9NO3	C8H9NO3	0	C00250
pydx5p	Pyridoxal 5'-phosphate	C8H10NO6P	C8H8NO6P	-2	C00018
pydxn	Pyridoxine	0	C8H11NO3	0	C00314
pyr	Pyruvate	C3H4O3	C3H3O3	-1	C00022
q10	Ubiquinone-10	0	C59H90O4	0	C00399
q10h2	Ubiquinol-10	0	C59H92O4	0	0
r1p	alpha-D-Ribose 1-phosphate	C5H11O8P	C5H9O8P	-2	C00442
r5p	alpha-D-Ribose 5-phosphate	C5H11O8P	C5H9O8P	-2	C00117
retinal	Retinal	0	C20H28O	0	C00376
retinol	Retinol	0	C20H30O	0	C00473
retn	Retinoate	C20H28O2	C20H27O2	-1	C00777
rib_D	D-ribose		C5H10O5	0	3A16988
ribflv	Riboflavin	0	C17H20N4O6	0	C00255
ru5p_D	D-ribulose 5-phosphate(2-)		C5H9O8P	-2	3A58121
s7p	Sedoheptulose 7-phosphate	C7H15O10P	C7H13O10P	-2	C00281
sarcs	Sarcosine	C3H7NO2	C3H7NO2	0	C00213
sbt_D	D-glucitol		C6H14O6	0	3A17924
ser_D	D-serine		C3H7NO3	0	3A16523
ser_L	L-serine	C3H7NO3	C3H7NO3	0	HMDB00187
slfcys	S-Sulfo-L-cysteine	C3H9NO5S2	C3H8NO5S2	-1	C05824
so3	Sulfite	H2O3S	O3S	-2	C00094
spmd	Spermidine	C7H19N3	C7H22N3	3	C00315
sprm	spermine(4+)	0	C10H30N4	4	C00750
sql	squalene	0	C30H50	0	C00751
Ssq23epx	(S)-2,3-epoxysqualene	0	C30H50O	0	C01054
stcoa	Stearoyl-CoA (n-C18:0CoA)	0	C39H66N7O17P3S	-4	C00412
stcrn	stearoylcarnitine	0	C25H49NO4	0	0
strch1	starch, structure 1 (1,6-{7[1,4-Glc], 4[1,4-Glc]})		C66H112O56	0
strch2	starch, structure 2 (1,6-{2[1,4-Glc], [1,4-Glc]})		C18H32O16	0
strdnccoa	stearidonyl coenzyme A	C39H62N7O17P3S	C39H58N7O17P3S	-4	0
strdnccrn	stearidonyl carnitine	0	C25H41NO4	0	0
succ	Succinate	C4H6O4	C4H4O4	-2	C00042
succoa	Succinyl-CoA	C25H40N7O19P3S	C25H35N7O19P3S	-5	C00091
sucr	Sucrose	0	C12H22O11	0	C00089
sucsal	Succinic semialdehyde	C4H6O3	C4H5O3	-1	C00232
tag	tag[c]	C3H5FULLRFULLR2FULLR3	C3H5FULLRCO2FULLR2CO2FULLR3CO2	0	0
tag_hdca	tag_hdca[u]	C3H5FULLRFULLR2FULLR4	C3H5FULLRCO2FULLR2CO2FULLR3CO3	0	0
tag_lnlc	tag_lnlc[u]	C3H5FULLRFULLR2FULLR5	C3H5FULLRCO2FULLR2CO2FULLR3CO4	0	0
tag_lnlnca	tag_lnlnca[u]	C3H5FULLRFULLR2FULLR6	C3H5FULLRCO2FULLR2CO2FULLR3CO5	0	0
tag_ocdca	tag_ocdca[u]	C3H5FULLRFULLR2FULLR7	C3H5FULLRCO2FULLR2CO2FULLR3CO6	0	0
tag_ocdcea	tag_ocdcea[u]	C3H5FULLRFULLR2FULLR8	C3H5FULLRCO2FULLR2CO2FULLR3CO7	0	0
tag_ttdca	tag_ttdca[u]	C3H5FULLRFULLR2FULLR9	C3H5FULLRCO2FULLR2CO2FULLR3CO8	0	0
taur	Taurine	C2H7NO3S	C2H7NO3S	0	C00245
tchola	taurocholic acid	C26H45NO7S	C26H45NO7S	0	C05122
tdcoa	Tetradecanoyl-CoA (n-C14:0CoA)	C35H62N7O17P3S	C35H58N7O17P3S	-4	C02593
tdechola	Taurodeoxycholic acid	C26H45NO6S	C26H44NO6S	-1	HMDB00896
tetd7ecoa	7-tetradecenoylcoa	C35H60N7O17P3S	C35H56N7O17P3S	-4	0
tetdecdicoa	5,8-tetradecadienoylcoa	C35H58N7O17P3S	C35H54N7017P3S	-4	HMDB02288
thf	5,6,7,8-Tetrahydrofolate	C19H23N7O6	C19H21N7O6	-2	C00101
thm	Thiamin	C12H17N4OS	C12H17N4OS	1	C00378
thmmp	Thiamin monophosphate	0	C12H16N4O4PS	-1	C01081
thmpp	Thiamine diphosphate	C12H19N4O7P2S	C12H16N4O7P2S	-2	C00068
thr_L	L-threonine	C4H9NO3	C4H9NO3	0	HMDB00167
thym	Thymine	0	C5H6N2O2	0	C00178
thymd	Thymidine	0	C10H14N2O5	0	C00214
tmndnc	timnodonic acid C20:5, n-3	C20H30O2	C20H29O2	-1	0
tmndnccoa	timnodonyl coenzyme A	C41H64N7O17P3S	C41H60N7O17P3S	-4	0
tmndnccrn	Timnodonyl carnitine	0	C27H43NO4	0	0
trdox	Oxidized thioredoxin	0	X	0	C00343
trdrd	Reduced thioredoxin	0	XH2	0	C00342
tre	Trehalose	0	C12H22O11	0	C01083
trp_L	L-tryptophan	C11H12N2O2	C11H12N2O2	0	HMDB00929
ttdca	tetradecanoate (n-C14:0)	C14H28O2	C14H27O2	-1	C06424
ttdcrn	tetradecanoyl carnitine	0	C21H41NO4	0	0
Tyr_ggn	Tyr-194 of apo-glycogenin protein (primer for glycogen synthesis)	XOH	XOH	0
tyr_L	L-tyrosine	C9H11NO3	C9H11NO3	0	HMDB00158
udp	UDP	C9H14N2O12P2	C9H11N2O12P2	-3	C00015
udpg	UDPglucose	C15H24N2O17P2	C15H22N2O17P2	-2	C00029
udpglcur	UDP-D-glucuronate	C15H22N2O18P2	C15H19N2O18P2	-3	C00167
ump	UMP	C9H13N2O9P	C9H11N2O9P	-2	C00105
uppg3	Uroporphyrinogen III	C40H44N4O16	C40H36N4O16	-8	C01051
ura	Uracil	0	C4H4N2O2	0	C00106
urate	Urate	0	C5H4N4O3	0	C00366
urcan	Urocanate	C6H6N2O2	C6H5N2O2	-1	C00785
urea	Urea	0	CH4N2O	0	C00086
uri	Uridine	0	C9H12N2O6	0	C00299
utp	UTP	C9H15N2O15P3	C9H11N2O15P3	-4	C00075
val_L	L-valine	C5H11NO2	C5H11NO2	0	HMDB00883
vitd3	calciol	0	C27H44O	0	0
xan	Xanthine	0	C5H4N4O2	0	C00385
xmp	Xanthosine 5'-phosphate	C10H13N4O9P	C10H11N4O9P	-2	C00655
xolest2_hdca	cholesterol ester (from FULLR2)	0	C27H45FULLR2CO2	0	0
xolest2_lnlc	cholesterol ester (from FULLR2)	1	C27H45FULLR2CO3	0	0
xolest2_lnlnca	cholesterol ester (from FULLR2)	2	C27H45FULLR2CO4	0	0
xolest2_mmu	cholesterol ester (from FULLR2)	3	C27H45FULLR2CO5	0	0
xolest2_ocdca	cholesterol ester (from FULLR2)	4	C27H45FULLR2CO6	0	0
xolest2_ocdcea	cholesterol ester (from FULLR2)	5	C27H45FULLR2CO7	0	0
xolest2_ttdca	cholesterol ester (from FULLR2)	6	C27H45FULLR2CO8	0	0
xu5p_D	D-xylulose 5-phosphate(2-)		C5H9O8P	-2	3A57737
xylt	xylitol	0	C5H12O5	0	C00379
zym_int2	zymosterol intermediate 2	0	C27H42O	0	0
zymst	zymosterol	0	C27H44O	0	C05437

## Sheet: S3-Diet Composition
Supplementary Table S3 : Dietary composition
		Diet in grams/(mouse*day)					Diet in mol/(mouse*day)					Model Uptake (millimole/gDW/hr)
Dietary Component	Metabolite	10en%	20en%	30en%	45en%		10en%	20en%	30en%	45en%		10en%	20en%	30en%	45en%
Vitamin B-12	ADPCBL	3.14692e-08	3.32332e-08	3.52442e-08	3.86946e-08		2.32125e-11	2.45137e-11	2.5997e-11	2.85422e-11		6.67334e-09	7.04742e-09	7.47386e-09	8.20556e-09
Arginine	ARG-L	0.000145069	0.0266879	0.0283028	0.0310737		0.000145069	0.000153201	0.000162471	0.000178377		0.0417058	0.0440436	0.0467087	0.0512815
Aspartic acid	ASP-L	0.045858	0.0484286	0.051359	0.0563871		0.00034453	0.000363842	0.000385858	0.000423635		0.0990484	0.104601	0.11093	0.12179
Vitamin E	AVITE1	0.000113289	0.00011964	0.000126879	0.000139301		2.63035e-07	2.7778e-07	2.94588e-07	3.23429e-07		7.56196e-05	7.98585e-05	8.46907e-05	9.29821e-05
Biotin	BTN	6.29384e-07	6.64665e-07	7.04883e-07	7.73893e-07		2.57617e-09	2.72058e-09	2.8852e-09	3.16767e-09		7.4062e-07	7.82136e-07	8.29463e-07	9.10669e-07
Isoleucine	ILE-L	0.0408567	0.043147	0.0457578	0.0502376		0.000311471	0.00032893	0.000348834	0.000382985		0.0895444	0.0945639	0.100286	0.110104
Lysine	LYS	0.0538385	0.0568565	0.0602968	0.0662		0.000368282	0.000388927	0.00041246	0.000452841		0.105877	0.111812	0.118578	0.130187
Methionine	MET-L	0.0193268	0.0204102	0.0216452	0.0237643		0.000129525	0.000136786	0.000145063	0.000159265		0.0372371	0.0393245	0.041704	0.0457869
Phylloquinone	PHYQ	1.57346e-06	1.66166e-06	1.76221e-06	1.93473e-06		3.49115e-09	3.68685e-09	3.90994e-09	4.29273e-09		1.00367e-06	1.05993e-06	1.12406e-06	1.23411e-06
Proline	PRO-L	0.0738675	0.0780082	0.0827285	0.0908278		0.000641595	0.000677561	0.00071856	0.000788908		0.184452	0.194791	0.206578	0.226802
Vitamin A	RETINOL	6.92322e-05	7.31131e-05	7.75372e-05	8.51282e-05		2.4169e-07	2.55239e-07	2.70683e-07	2.97183e-07		6.94833e-05	7.33783e-05	7.78184e-05	8.5437e-05
Tryptophan	TRP-L	0.00759302	0.00801866	0.00850386	0.00933641		3.71795e-05	3.92636e-05	4.16394e-05	4.5716e-05		0.0106887	0.0112879	0.0119709	0.0131428
Tyrosine	TYR-L	0.0426311	0.0450209	0.0477451	0.0524194		0.000235285	0.000248474	0.000263509	0.000289307		0.0676418	0.0714336	0.075756	0.0831726
Valine	VAL-L	0.0371881	0.0392727	0.0416491	0.0457267		0.000317449	0.000335244	0.000355529	0.000390336		0.091263	0.0963788	0.102211	0.112217
Alanine	ala_L	0.0220894	0.0233276	0.0247391	0.0271612		0.000247935	0.000261833	0.000277676	0.000304861		0.0712784	0.075274	0.0798288	0.0876442
Chlorine	cl	0.00503507	0.00531732	0.00563907	0.00619114		0.000142234	0.000150207	0.000159296	0.000174891		0.0408906	0.0431828	0.0457957	0.0502792
Cysteine	cys_L	0.0116587	0.00234227	0.002484	0.00272719		9.62264e-05	1.93322e-05	2.0502e-05	2.25092e-05		0.027664	0.00555779	0.00589409	0.00647113
Folate	fol	6.29384e-06	6.64665e-06	7.04883e-06	7.73893e-06		1.42591e-08	1.50584e-08	1.59696e-08	1.75331e-08		4.09934e-06	4.32914e-06	4.59109e-06	5.04057e-06
Fructose	fru	0.325852	0.344118	0.36494	0.400669		0.00180868	0.00191007	0.00202565	0.00222396		0.519976	0.549124	0.582351	0.639364
Glucose	glc_D	2.1674	1.91485	1.63364	1.14286		0.0120307	0.0106288	0.0090679	0.00634374		3.4587	3.05567	2.60692	1.82376
Glutamine	gln_L	0.151329	0.159812	0.169483	0.186075		0.00102854	0.0010862	0.00115193	0.0012647		0.295695	0.31227	0.331166	0.363587
Glycine	gly	0.0182188	0.01924	0.0204042	0.0224019		0.0002427	0.000256305	0.000271814	0.000298425		0.0697736	0.0736849	0.0781435	0.0857939
Histidine	his_L	0.0192257	0.0203034	0.021532	0.02364		0.000152363	0.000130859	0.000138777	0.000152363		0.0356235	0.0376204	0.0398968	0.0438028
Leucine	leu_L	0.0612851	0.0647205	0.0686367	0.0753564		0.000467206	0.000493396	0.000523251	0.000574478		0.134317	0.141846	0.150429	0.165156
Sodium	na1	0.00314692	0.00332332	0.00352442	0.00386946		0.000286084	0.00030212	0.000320401	0.000351769		0.0822459	0.0868562	0.0921119	0.10113
Phenylalanine	phe_L	0.0324956	0.0343171	0.0363936	0.0399567		0.000196716	0.000207743	0.000220314	0.000241883		0.0565537	0.0597239	0.0633378	0.0695387
Pyridoxine	pydxn	2.20284e-05	2.32633e-05	2.46709e-05	2.70862e-05		1.30207e-07	1.37506e-07	1.45826e-07	1.60103e-07		3.74331e-05	3.95314e-05	4.19235e-05	4.60279e-05
Riboflavin	ribflv	1.88815e-05	1.99399e-05	2.11465e-05	2.32168e-05		5.01674e-08	5.29796e-08	5.61854e-08	6.16861e-08		1.44226e-05	1.52311e-05	1.61527e-05	1.77341e-05
Serine	ser_L	0.0425373	0.0449218	0.04764	0.0523041		0.000404759	0.000427448	0.000453313	0.000497693		0.116364	0.122887	0.130322	0.143081
Thiamin	thm	1.88815e-05	1.99399e-05	2.11465e-05	2.32168e-05		7.1157e-08	7.51458e-08	7.96928e-08	8.74949e-08		2.04569e-05	2.16036e-05	2.29108e-05	2.51538e-05
Threonine	thr_L	0.0311443	0.0328901	0.0348803	0.0382951		0.000261454	0.00027611	0.000292817	0.000321484		0.075165	0.0793785	0.0841817	0.0924232
Vitamin D-3	vitd3	7.8673e-08	8.30831e-08	8.81104e-08	9.67366e-08		2.04542e-10	2.16008e-10	2.29078e-10	7.95904e-08		5.88036e-08	6.20999e-08	6.58575e-08	7.23051e-08
Iron	fe2	0.000116436	0.000122963	0.000130403	0.00014317		2.08667e-06	2.20364e-06	2.33698e-06	2.56577e-06		0.000599894	0.000633521	0.000671855	0.000737631
linoleic acid (C18:2)	tag_LNLC	0.049564	0.0673638	0.0872998	0.121888		5.63585e-05	7.65984e-05	9.92674e-05	0.000138597		0.0162024	0.0220212	0.0285383	0.0398452
Linolenic acid (C18:3)	tag_LNLNCA	0.00590047	0.00623123	0.00660828	0.00725524		6.75567e-06	7.13436e-06	7.56606e-06	8.30679e-06		0.00194218	0.00205105	0.00217516	0.00238811
Oleic acid (C18:1)	TAG_OCDCEA	0.0435062	0.107533	0.179065	0.303366		4.91334e-05	0.000121441	0.000202226	0.000342604		0.0141253	0.034913	0.0581377	0.0984949
Palmitic (C16:0)	TAG_HDCA	0.0349308	0.101481	0.175819	0.30501		4.32666e-05	0.000125698	0.000217776	0.000377797		0.0124387	0.0361368	0.0626082	0.108613
Myristic acid (C14:0)	tag_ttdca	0.00133744	0.0044167	0.00785592	0.0138333		1.8494e-06	6.10735e-06	1.08631e-05	1.91286e-05		0.000531681	0.0017558	0.00312301	0.00549925
Stearic acid (C18:0)	tag_OCDCA	0.00566445	0.0119906	0.01906	0.0313427		6.35384e-06	1.34498e-05	2.13797e-05	3.51572e-05		0.00182666	0.00386668	0.00614643	0.0101073

## Sheet: S4-Metabolic tasks
Supplementary Table S4 : List of metabolic tasks & flux through other Reactions
																				Model Simulation without Apical Glut2
flux values reported in mmol/gDW/hr				10en%			20en%			30en%			45en%							10en%			20en%			30en%			45en%
				FBA MAX	FBA MIN		FBA MAX	FBA MIN		FBA MAX	FBA MIN		FBA MAX	FBA MIN						FBA MAX	FBA MIN		FBA MAX	FBA MIN		FBA MAX	FBA MIN		FBA MAX	FBA MIN
Metabolic Task			3SPYRSP	0.0043	0		0.00908899	0		0.0145494	0		0.0230503	0			Metabolic Task			0.0043	0		0.00908899	0		0.0145494	0		0.0230503	0
			ABUTD	0.0086	0		0.0182	0		0.0291533	0		0.0477143	0						0.0086	0		0.0182	0		0.0291533	0		0.0477143	0
			ADPT	433.14	0		432.724	0		432.262	0		431.454	0						429.198	0		429.243	0		429.294	0		429.381	0
			ADSL1	0.0660204	0		0.0882859	0		0.108343	0		0.134483	0						0.0660204	0		0.0882859	0		0.108343	0		0.134483	0
			AKGDm	0.045862	0		0.074773	0		0.105628	0		0.150066	0						0.045862	0		0.074773	0		0.105628	0		0.150066	0
			ALATA_L	0.0712784	-0.0914214		0.075274	-0.122802		0.0798288	-0.156945		0.0876442	-0.18531						0.0712784	-0.0914214		0.075274	-0.122802		0.0798288	-0.156945		0.0876442	-0.18531
			ARGN	0.150558	0		0.218985	0		0.270525	0		0.351217	0						0.150558	0		0.218985	0		0.270525	0		0.351217	0
			ARGSL	0.108852	0		0.175086	0		0.224667	0		0.301774	0						0.108852	0		0.175086	0		0.224667	0		0.301774	0
			ASPTA	1000	-0.223117		1000	-0.305965		1000	-0.398505		1000	-0.557833						1000	-0.223117		1000	-0.291655		1000	-0.330772		1000	-0.390319
			ASPTAm	0.185365	-1000		0.262649	-1000		0.347439	-1000		0.488206	-1000						0.185365	-1000		0.262649	-1000		0.333408	-1000		0.413066	-1000
			CSm	0.141833	0		0.186219	0		0.230964	0		0.306415	0						0.141833	0		0.186219	0		0.230964	0		0.306415	0
			CYSTGL	0.0370744	0		0.0392921	0		0.0416697	0		0.0457492	0						0.0370744	0		0.0392921	0		0.0416697	0		0.0457492	0
			DSREDUCr	0.000477778	0		0.00101111	0		0.00162222	0		0.00266667	0						0.000477778	0		0.00101111	0		0.00162222	0		0.00266667	0
			EX_ala_L(e)	0.141577	0		0.178044	0		0.215446	0		0.267893	0						0.141577	0		0.178044	0		0.215446	0		0.267893	0
			EX_arg_L(e)	0.0858929	0		0.101993	0		0.119842	0		0.150705	0						0.0858929	0		0.101993	0		0.119842	0		0.150705	0
			EX_lac_L(e)	8.0719	0		7.36252	0		6.57241	0		5.18985	0						1.2133	0		1.36823	0		1.53305	0		1.81746	0
			EX_orn(e)	0.091122	0		0.109596	0		0.129325	0		0.159051	0						0.091122	0		0.109596	0		0.129325	0		0.159051	0
			EX_pro_L(e)	0.229341	0		0.371068	0		0.424141	0		0.507316	0						0.229341	0		0.371068	0		0.424141	0		0.507316	0
			FCLTm	0.000781818	0		0.00165455	0		0.00265455	0		0.00436364	0						0.000781818	0		0.00165455	0		0.00265455	0		0.00436364	0
			FMNAT	433.14	0		432.724	0		432.262	0		431.454	0						429.198	0		429.243	0		429.294	0		429.381	0
			FUM	1000	-1000		1000	-1000		1000	-1000		1000	-1000						1000	-1000		1000	-1000		1000	-1000		1000	-1000
			G6PPer	757.995	0		757.267	0		756.458	0		755.044	0						751.097	0		751.175	0		751.264	0		751.418	0
			GLUNm	1000	0		1000	0		1000	0		1000	0						1000	0		1000	0		1000	0		1000	0
			GMPS2	0.0670511	0		0.102261	0		0.130796	0		0.170956	0						0.0670511	0		0.102261	0		0.130796	0		0.170956	0
			GUAPRT	433.14	0		432.724	0		432.262	0		431.454	0						429.198	0		429.243	0		429.294	0		429.381	0
			H2CO3Dm	757.995	0		757.267	0		756.458	0		755.044	0						751.097	0		751.175	0		751.265	0		751.418	0
			HOXG	0.000781818	0		0.00165455	0		0.00265455	0		0.00436364	0						0.000781818	0		0.00165455	0		0.00265455	0		0.00436364	0
			HXPRT	433.14	0		432.724	0		432.262	0		431.454	0						429.198	0		429.243	0		429.294	0		429.381	0
			IZPN	0.0356235	0		0.0376204	0		0.0398968	0		0.0438028	0						0.0356235	0		0.0376204	0		0.0398968	0		0.0438028	0
			LDH_L	1000	-8.0719		1000	-7.36252		1000	-6.57241		1000	-5.18985						1000	-1.2133		1000	-1.36823		1000	-1.53305		1000	-1.81746
			MDH	0.214517	-1000		0.287765	-1000		0.369305	-1000		0.510066	-1000						0.214517	-1000		0.27462	-1000		0.306574	-1000		0.354909	-1000
			ME2	336.901	0		336.58	0		336.224	0		335.601	0						333.826	0		333.864	0		333.907	0		333.98	0
			ME2m	758.022	0		757.296	0		756.489	0		755.078	0						751.105	0		751.185	0		751.275	0		751.43	0
			MTHFR3	4.09934e-06	0		4.32914e-06	0		4.59109e-06	0		5.04057e-06	0						4.09934e-06	0		4.32914e-06	0		4.59109e-06	0		5.04057e-06	0
			NOS2	0.00215	0		0.00455	0		0.0073	0		0.012	0						0.00215	0		0.00455	0		0.0073	0		0.012	0
			OCBTm	0.108852	0		0.175086	0		0.224667	0		0.301774	0						0.108852	0		0.175086	0		0.224667	0		0.301774	0
			ORNTArm	0.0417058	-0.0861188		0.0440436	-0.117012		0.0467087	-0.14801		0.0512815	-0.199669						0.0417058	-0.0861188		0.0440436	-0.117012		0.0467087	-0.14801		0.0512815	-0.199669
			P5CR	1000	0		1000	0		1000	0		1000	0						1000	0		1000	0		1000	0		1000	0
			P5CRm	758.022	0		757.296	0		756.489	0		755.078	0						751.105	0		751.185	0		751.275	0		751.43	0
			P5CRxm	1000	0		1000	0		1000	0		1000	0						1000	0		1000	0		1000	0		1000	0
			RBFK	757.995	0		757.267	0		756.458	0		755.044	0						751.097	0		751.175	0		751.264	0		751.418	0
			SPMS	0.0043	0		0.0091	0		0.0146	0		0.024	0						0.0043	0		0.0091	0		0.0146	0		0.024	0
			SPODMm	4.36548e-05	0		9.23858e-05	0		0.000148223	0		0.000243655	0						4.36548e-05	0		9.23858e-05	0		0.000148223	0		0.000243655	0
			SPRMS	0.00215	0		0.00455	0		0.0073	0		0.012	0						0.00215	0		0.00455	0		0.0073	0		0.012	0
			TKT2	0.0394915	-0.00808725		0.0623302	-0.0108201		0.0811503	-0.0139495		0.110404	-0.0193005						0.0394915	-0.00808725		0.0623302	-0.0108201		0.0811503	-0.0139495		0.110404	-0.0193005
			TRIOK	0.519976	0		0.549124	0		0.582351	0		0.639364	0						0.519976	0		0.549124	0		0.582351	0		0.639364	0
			UNK2	0.0043	0		0.0091	0		0.0146	0		0.024	0						0.0043	0		0.0091	0		0.0146	0		0.024	0
			XAOx	0.0086	0		0.0182	0		0.0290567	0		0.0475958	0						0.0086	0		0.0182	0		0.0290567	0		0.0475958	0
Flux through other reactions in the Model			1a25DHVITD3TRn	0	0		0	0		0	0		0	0			Flux through other reactions in the Model			0	0		0	0		0	0		0	0
			25HVITD3c	0	0		0	0		0	0		0	0						0	0		0	0		0	0		0	0
			25HVITD3tc	0	0		0	0		0	0		0	0						0	0		0	0		0	0		0	0
			2HCO3_NAt	1000	-1000		1000	-1000		1000	-1000		1000	-1000						1000	-1000		1000	-1000		1000	-1000		1000	-1000
			34DHPHELAT1tc	0	0		0	0		0	0		0	0						0	0		0	0		0	0		0	0
			34DHPHEt	0	0		0	0		0	0		0	0						0	0		0	0		0	0		0	0
			3AIB_Dtm	0	0		0	0		0	0		0	0						0	0		0	0		0	0		0	0
			3HCO3_NAt	1000	-1000		1000	-1000		1000	-1000		1000	-1000						1000	-1000		1000	-1000		1000	-1000		1000	-1000
			3SALAOX	0.00143333	0		0.00303319	0		0.00486555	0		0.00799723	0						0.00143333	0		0.00303319	0		0.00486555	0		0.00799723	0
			3SALATAi	0.0043	0		0.00908899	0		0.0145494	0		0.0230503	0						0.0043	0		0.00908899	0		0.0145494	0		0.0230503	0
			4ABUTtcn	0.0086	0		0.0182	0		0.0291533	0		0.0477143	0						0.0086	0		0.0182	0		0.0291533	0		0.0477143	0
			4ABUTtm	0.0086	0		0.0181553	0		0.0289462	0		0.0466905	0						0.0086	0		0.0181553	0		0.0289462	0		0.0466905	0
			4HPROLTASCT1	0	0		0	0		0	0		0	0						0	0		0	0		0	0		0	0
			4OHPROIMINOtc	0	0		0	0		0	0		0	0						0	0		0	0		0	0		0	0
			5AOPtm	0	-0.00625455		0	-0.0132364		0	-0.0212364		0	-0.0349091						0	-0.00625455		0	-0.0132364		0	-0.0212364		0	-0.0349091
			5MTHFt2lu	0	-4.09934e-06		0	-4.32914e-06		0	-4.59109e-06		0	-5.04057e-06						0	-4.09934e-06		0	-4.32914e-06		0	-4.59109e-06		0	-5.04057e-06
			5MTHFtc	4.09934e-06	0		4.32914e-06	0		4.59109e-06	0		5.04057e-06	0						4.09934e-06	0		4.32914e-06	0		4.59109e-06	0		5.04057e-06	0
			ABTArm	0.0086	0		0.0181553	0		0.0289462	0		0.0466905	0						0.0086	0		0.0181553	0		0.0289462	0		0.0466905	0
			ACACT1	0.00286667	0		0.00606667	0		0.00973333	0		0.016	0						0.00286667	0		0.00606667	0		0.00973333	0		0.016	0
			ACITL	0.0086	0		0.0182	0		0.0292	0		0.048	0						0.0086	0		0.0182	0		0.0292	0		0.048	0
			ACONT	0	-606.418		0	-605.837		0	-605.191		0	-604.062						0	-600.884		0	-600.948		0	-601.02		0	-601.144
			ACONTm	606.419	0		605.84	0		605.196	0		604.07	0						600.885	0		600.951	0		601.025	0		601.152	0
			ACP1_FMN	757.995	0		757.267	0		756.458	0		755.044	0						751.097	0		751.175	0		751.264	0		751.418	0
			ADA	0.0787085	0		0.113643	0		0.143222	0		0.192834	0						0.0787085	0		0.113643	0		0.143222	0		0.192834	0
			ADK1	1000	-1000		1000	-1000		1000	-1000		1000	-1000						1000	-1000		1000	-1000		1000	-1000		1000	-1000
			ADK3	1000	-1000		1000	-1000		1000	-1000		1000	-1000						1000	-1000		1000	-1000		1000	-1000		1000	-1000
			ADMDC	0.0043	0		0.0091	0		0.0146	0		0.024	0						0.0043	0		0.0091	0		0.0146	0		0.024	0
			ADNK1	757.995	0		757.267	0		756.458	0		755.044	0						751.097	0		751.175	0		751.264	0		751.418	0
			ADNK3	757.995	0		757.267	0		756.458	0		755.044	0						751.097	0		751.175	0		751.264	0		751.418	0
			ADNK4	757.995	0		757.267	0		756.458	0		755.044	0						751.097	0		751.175	0		751.264	0		751.418	0
			ADNt	0	-0.0713105		0	-0.117919		0	-0.148102		0	-0.196553						0	-0.0713105		0	-0.117919		0	-0.148102		0	-0.196553
			ADNt4lu	0.149456	0		0.236592	0		0.331143	0		0.495046	0						0.149456	0		0.236592	0		0.331143	0		0.495046	0
			ADNt5lu	0.0747281	0		0.118296	0		0.165571	0		0.247523	0						0.0747281	0		0.118296	0		0.165571	0		0.247523	0
			ADNtlu	0	-0.149456		0	-0.236592		0	-0.331143		0	-0.495046						0	-0.149456		0	-0.236592		0	-0.331143		0	-0.495046
			ADPRDP	216.57	0		216.362	0		216.131	0		215.727	0						214.599	0		214.621	0		214.647	0		214.691	0
			ADSL2	0.0199618	0		0.0233602	0		0.0272484	0		0.0339014	0						0.0199618	0		0.0233602	0		0.0272484	0		0.0339014	0
			ADSS	0.0660204	0		0.0882859	0		0.108343	0		0.134483	0						0.0660204	0		0.0882859	0		0.108343	0		0.134483	0
			AGPAT1	0.042796	0		0.0660636	0		0.0856148	0		0.119536	0						0.042796	0		0.0660636	0		0.0856148	0		0.119536	0
			AHC	0.0370744	0		0.0392921	0		0.0416697	0		0.0457492	0						0.0370744	0		0.0392921	0		0.0416697	0		0.0457492	0
			AHCYStd	0.0370744	0		0.0392921	0		0.0416697	0		0.0457492	0						0.0370744	0		0.0392921	0		0.0416697	0		0.0457492	0
			AICART	0.0199618	0		0.0233602	0		0.0272484	0		0.0339014	0						0.0199618	0		0.0233602	0		0.0272484	0		0.0339014	0
			AIRCr	0.0199618	0		0.0233602	0		0.0272484	0		0.0339014	0						0.0199618	0		0.0233602	0		0.0272484	0		0.0339014	0
			AKGMALtm	1000	-0.169745		1000	-0.261343		1000	-0.349514		1000	-0.500109						1000	-0.169745		1000	-0.261343		1000	-0.34489		1000	-0.447044
			ALA-DTDe	1000	0		1000	0		1000	0		1000	0						1000	0		1000	0		1000	0		1000	0
			ALAALACNc	0	0		0	0		0	0		0	0						0	0		0	0		0	0		0	0
			ALAALAPEPT1tc	0	0		0	0		0	0		0	0						0	0		0	0		0	0		0	0
			ALAASNNalu	0.0749732	0		0.118512	0		0.165916	0		0.248128	0						0.0749732	0		0.118512	0		0.165916	0		0.248128	0
			ALAATB0tc	0.0408906	0		0.0431828	0		0.0457957	0		0.0502792	0						0.0408906	0		0.0431828	0		0.0457957	0		0.0502792	0
			ALACYSNaEx	1000	0		1000	0		1000	0		1000	0						1000	0		1000	0		1000	0		1000	0
			ALACYSNlu	0.0999643	0		0.158016	0		0.221222	0		0.315586	0						0.0999643	0		0.158016	0		0.221222	0		0.315586	0
			ALADGLNexR	1000	-1000		1000	-1000		1000	-1000		1000	-1000						1000	-1000		1000	-1000		1000	-1000		1000	-1000
			ALADGLYexR	1000	-1000		1000	-1000		1000	-1000		1000	-1000						1000	-1000		1000	-1000		1000	-1000		1000	-1000
			ALADPATtc	0	0		0	0		0	0		0	0						0	0		0	0		0	0		0	0
			ALAGLNNlu	0.0847401	0		0.12995	0		0.179446	0		0.263229	0						0.0847401	0		0.12995	0		0.179446	0		0.263229	0
			ALAGLNexR	1000	-1000		1000	-1000		1000	-1000		1000	-1000						1000	-1000		1000	-1000		1000	-1000		1000	-1000
			ALAGLYexR	1000	-1000		1000	-1000		1000	-1000		1000	-1000						1000	-1000		1000	-1000		1000	-1000		1000	-1000
			ALAILELAT2tc	1000	0		1000	0		1000	0		1000	0						1000	0		1000	0		1000	0		1000	0
			ALALPATtc	0.220432	0		0.310121	0		0.409718	0		0.582555	0						0.220432	0		0.310121	0		0.409718	0		0.582555	0
			ALAPHELAT2tc	1000	0		1000	0		1000	0		1000	0						1000	0		1000	0		1000	0		1000	0
			ALASERNaEx	1000	0		1000	0		1000	0		1000	0						1000	0		1000	0		1000	0		1000	0
			ALASERNlu	0.0749732	0		0.118512	0		0.165916	0		0.248128	0						0.0749732	0		0.118512	0		0.165916	0		0.248128	0
			ALASm	0.00625455	0		0.0132364	0		0.0212364	0		0.0349091	0						0.00625455	0		0.0132364	0		0.0212364	0		0.0349091	0
			ALATHRNaEx	1000	0		1000	0		1000	0		1000	0						1000	0		1000	0		1000	0		1000	0
			ALATHRNlu	0.0749732	0		0.118512	0		0.165916	0		0.248128	0						0.0749732	0		0.118512	0		0.165916	0		0.248128	0
			ALAt4	1000	0		1000	0		1000	0		1000	0						1000	0		1000	0		1000	0		1000	0
			ALAt4lu	0.149946	0		0.235157	0		0.303071	0		0.420782	0						0.149946	0		0.235157	0		0.303071	0		0.420782	0
			ALAyLATtc	1000	0		1000	0		1000	0		1000	0						1000	0		1000	0		1000	0		1000	0
			ALAyLATthc	0.230817	0		0.420184	0		0.611716	0		0.936966	0						0.230817	0		0.420184	0		0.611716	0		0.936966	0
			ALNLNCOACPT1	0.00582654	0		0.00615315	0		0.00652548	0		0.00716433	0						0.00582654	0		0.00615315	0		0.00652548	0		0.00716433	0
			ALNLNCRNCACT	0.00582654	0		0.00615315	0		0.00652548	0		0.00716433	0						0.00582654	0		0.00615315	0		0.00652548	0		0.00716433	0
			ALNLNCRNCPT2	0.00582654	0		0.00615315	0		0.00652548	0		0.00716433	0						0.00582654	0		0.00615315	0		0.00652548	0		0.00716433	0
			AMETtd	0.0370744	0		0.0392921	0		0.0416697	0		0.0457492	0						0.0370744	0		0.0392921	0		0.0416697	0		0.0457492	0
			AMY1lu	0	0		0	0		0	0		0	0						0	0		0	0		0	0		0	0
			AMY2lu	0	0		0	0		0	0		0	0						0	0		0	0		0	0		0	0
			ARACHFABPpmtc	0	0		0	0		0	0		0	0						0	0		0	0		0	0		0	0
			ARACHFATPc	0	0		0	0		0	0		0	0						0	0		0	0		0	0		0	0
			ARCOACPT1	0	0		0	0		0	0		0	0						0	0		0	0		0	0		0	0
			ARCRNCACT	0	0		0	0		0	0		0	0						0	0		0	0		0	0		0	0
			ARCRNCPT2	0	0		0	0		0	0		0	0						0	0		0	0		0	0		0	0
			ARGALArBATtc	0.0417058	0		0.0440436	0		0.0467087	0		0.0512815	0						0.0417058	0		0.0440436	0		0.0467087	0		0.0512815	0
			ARGATB0tc	0.0408906	0		0.0431828	0		0.0457957	0		0.0502792	0						0.0408906	0		0.0431828	0		0.0457957	0		0.0502792	0
			ARGLEUrBATtc	0.0417058	0		0.0440436	0		0.0467087	0		0.0512815	0						0.0417058	0		0.0440436	0		0.0467087	0		0.0512815	0
			ARGNm	0.150558	0		0.218985	0		0.270525	0		0.351217	0						0.150558	0		0.218985	0		0.270525	0		0.351217	0
			ARGSS	0.108852	0		0.175086	0		0.224667	0		0.301774	0						0.108852	0		0.175086	0		0.224667	0		0.301774	0
			ARGt5r	1000	-0.0747202		1000	-0.0886892		1000	-0.104674		1000	-0.132021						1000	-0.0747202		1000	-0.0886892		1000	-0.104674		1000	-0.132021
			ARGtm	0.150558	0		0.218985	0		0.270525	0		0.351217	0						0.150558	0		0.218985	0		0.270525	0		0.351217	0
			ARHDCOACPT1	0	0		0	0		0	0		0	0						0	0		0	0		0	0		0	0
			ARHDCRNCACT	0	0		0	0		0	0		0	0						0	0		0	0		0	0		0	0
			ARHDCRNCPT2	0	0		0	0		0	0		0	0						0	0		0	0		0	0		0	0
			ASCBSVCTtc	0	0		0	0		0	0		0	0						0	0		0	0		0	0		0	0
			ASCBt	0	0		0	0		0	0		0	0						0	0		0	0		0	0		0	0
			ASNALANlu	0.0748514	0		0.118434	0		0.165754	0		0.247842	0						0.0748514	0		0.118434	0		0.165754	0		0.247842	0
			ASNATB0tc	0.0408906	0		0.0431828	0		0.0457957	0		0.0502792	0						0.0408906	0		0.0431828	0		0.0457957	0		0.0502792	0
			ASNB0AT1tc	0.0998018	0		0.157912	0		0.221005	0		0.330456	0						0.0998018	0		0.157912	0		0.221005	0		0.330456	0
			ASNCYSNlu	0.0748514	0		0.118434	0		0.165754	0		0.247842	0						0.0748514	0		0.118434	0		0.165754	0		0.247842	0
			ASNGLNNlu	0.0747303	0		0.118296	0		0.165574	0		0.247527	0						0.0747303	0		0.118296	0		0.165574	0		0.247527	0
			ASNILELAT2tc	1000	0		1000	0		1000	0		1000	0						1000	0		1000	0		1000	0		1000	0
			ASNPHELAT2tc	1000	0		1000	0		1000	0		1000	0						1000	0		1000	0		1000	0		1000	0
			ASNSERNlu	0.0747281	0		0.118296	0		0.165571	0		0.247523	0						0.0747281	0		0.118296	0		0.165571	0		0.247523	0
			ASNSNAT2	1000	0		1000	0		1000	0		1000	0						1000	0		1000	0		1000	0		1000	0
			ASNTHRNlu	0.0747281	0		0.118296	0		0.165571	0		0.247523	0						0.0747281	0		0.118296	0		0.165571	0		0.247523	0
			ASPCTr	0	0		0	0		0	0		0	0						0	0		0	0		0	0		0	0
			ASPDTDe	0	0		0	0		0	0		0	0						0	0		0	0		0	0		0	0
			ASPDtlu	0	0		0	0		0	0		0	0						0	0		0	0		0	0		0	0
			ASPDxt	0	0		0	0		0	0		0	0						0	0		0	0		0	0		0	0
			ASPGLUm	1000	-0.185365		1000	-0.262649		1000	-0.347439		1000	-0.488206						1000	-0.185365		1000	-0.262649		1000	-0.333408		1000	-0.413066
			ASPPROASCT1	1000	0		1000	0		1000	0		1000	0						1000	0		1000	0		1000	0		1000	0
			ASPt6lu	0.0499821	0		0.0790082	0		0.110611	0		0.12179	0						0.0499821	0		0.0790082	0		0.110611	0		0.12179	0
			ASPte	1000	0		1000	0		1000	0		1000	0						1000	0		1000	0		1000	0		1000	0
			ATPS4m	1000	0		1000	0		1000	0		1000	0						1000	0		1000	0		1000	0		1000	0
			ATPtm	1000	0		1000	0		1000	0		1000	0						1000	0		1000	0		1000	0		1000	0
			BALABETAtc	0	0		0	0		0	0		0	0						0	0		0	0		0	0		0	0
			BALAPAT1tc	0	0		0	0		0	0		0	0						0	0		0	0		0	0		0	0
			BGLUGCHe	0	0		0	0		0	0		0	0						0	0		0	0		0	0		0	0
			BGLUTCHLe	0	0		0	0		0	0		0	0						0	0		0	0		0	0		0	0
			BGLUTDECHOe	0	0		0	0		0	0		0	0						0	0		0	0		0	0		0	0
			BIDGLCURr	0.000781818	0		0.00165455	0		0.00265455	0		0.00436364	0						0.000781818	0		0.00165455	0		0.00265455	0		0.00436364	0
			BILDGLCURte	0.000781818	0		0.00165455	0		0.00265455	0		0.00436364	0						0.000781818	0		0.00165455	0		0.00265455	0		0.00436364	0
			BILDGLCURtr	0	-0.000781818		0	-0.00165455		0	-0.00265455		0	-0.00436364						0	-0.000781818		0	-0.00165455		0	-0.00265455		0	-0.00436364
			BILDGLCURu	0.000781818	0		0.00165455	0		0.00265455	0		0.00436364	0						0.000781818	0		0.00165455	0		0.00265455	0		0.00436364	0
			BILGLCURtr	0	-0.000781818		0	-0.00165455		0	-0.00265455		0	-0.00436364						0	-0.000781818		0	-0.00165455		0	-0.00265455		0	-0.00436364
			BILGLCURu	0.000781818	0		0.00165455	0		0.00265455	0		0.00436364	0						0.000781818	0		0.00165455	0		0.00265455	0		0.00436364	0
			BILIRED	0.000781818	0		0.00165455	0		0.00265455	0		0.00436364	0						0.000781818	0		0.00165455	0		0.00265455	0		0.00436364	0
			BILIRUBtr	0.000781818	0		0.00165455	0		0.00265455	0		0.00436364	0						0.000781818	0		0.00165455	0		0.00265455	0		0.00436364	0
			BTNTe	7.4062e-07	0		7.82136e-07	0		8.29463e-07	0		9.10669e-07	0						7.4062e-07	0		7.82136e-07	0		8.29463e-07	0		9.10669e-07	0
			BTNt3ilu	7.4062e-07	0		7.82136e-07	0		8.29463e-07	0		9.10669e-07	0						7.4062e-07	0		7.82136e-07	0		8.29463e-07	0		9.10669e-07	0
			BTNt4ilu	7.4062e-07	0		7.82136e-07	0		8.29463e-07	0		9.10669e-07	0						7.4062e-07	0		7.82136e-07	0		8.29463e-07	0		9.10669e-07	0
			BUP2	0	0		0	0		0	0		0	0						0	0		0	0		0	0		0	0
			C14STRr	0.000477778	0		0.00101111	0		0.00162222	0		0.00266667	0						0.000477778	0		0.00101111	0		0.00162222	0		0.00266667	0
			C160CPT1	0.0314664	-0.00547998		0.0823214	-0.0116		0.138386	-0.0184393		0.223356	-0.0303219						0.0314664	-0.00547998		0.0823214	-0.0116		0.138386	-0.0184393		0.223356	-0.0303219
			C161CACT	0	0		0	0		0	0		0	0						0	0		0	0		0	0		0	0
			C161CPT1	0	0		0	0		0	0		0	0						0	0		0	0		0	0		0	0
			C161CPT2	0	0		0	0		0	0		0	0						0	0		0	0		0	0		0	0
			C16txc	0	-0.00547998		0	-0.0116		0	-0.0184393		0	-0.0303219						0	-0.00547998		0	-0.0116		0	-0.0184393		0	-0.0303219
			C180CPT1	0.00547998	0		0.0116	0		0.0184393	0		0.0303219	0						0.00547998	0		0.0116	0		0.0184393	0		0.0303219	0
			C181CACT	0.0153271	0		0.0201664	0		0.0250335	0		0.0332433	0						0.0153271	0		0.0201664	0		0.0250335	0		0.0332433	0
			C181CPT1	0.0153271	0		0.0201664	0		0.0250335	0		0.0332433	0						0.0153271	0		0.0201664	0		0.0250335	0		0.0332433	0
			C181CPT2	0.0153271	0		0.0201664	0		0.0250335	0		0.0332433	0						0.0153271	0		0.0201664	0		0.0250335	0		0.0332433	0
			C2tcx	0.00547998	0		0.0116	0		0.0184393	0		0.0303219	0						0.00547998	0		0.0116	0		0.0184393	0		0.0303219	0
			C2tmc	0.00547998	0		0.0116	0		0.0184393	0		0.0303219	0						0.00547998	0		0.0116	0		0.0184393	0		0.0303219	0
			C2x	0.00547998	0		0.0116	0		0.0184393	0		0.0303219	0						0.00547998	0		0.0116	0		0.0184393	0		0.0303219	0
			C30CPT1	0.0370744	0		0.0392921	0		0.0416697	0		0.0457492	0						0.0370744	0		0.0392921	0		0.0416697	0		0.0457492	0
			C3STDH1Pr	0.000477778	0		0.00101111	0		0.00162222	0		0.00266667	0						0.000477778	0		0.00101111	0		0.00162222	0		0.00266667	0
			C3STKR2r	0.000477778	0		0.00101111	0		0.00162222	0		0.00266667	0						0.000477778	0		0.00101111	0		0.00162222	0		0.00266667	0
			C3tmc	0.0370744	0		0.0392921	0		0.0416697	0		0.0457492	0						0.0370744	0		0.0392921	0		0.0416697	0		0.0457492	0
			C4CRNCPT2	0	0		0	0		0	0		0	0						0	0		0	0		0	0		0	0
			C4STMO1r	0.000477778	0		0.00101111	0		0.00162222	0		0.00266667	0						0.000477778	0		0.00101111	0		0.00162222	0		0.00266667	0
			C4STMO2Pr	0.000477778	0		0.00101111	0		0.00162222	0		0.00266667	0						0.000477778	0		0.00101111	0		0.00162222	0		0.00266667	0
			C4tcx	0	0		0	0		0	0		0	0						0	0		0	0		0	0		0	0
			C4tmc	0	0		0	0		0	0		0	0						0	0		0	0		0	0		0	0
			C4x	0	0		0	0		0	0		0	0						0	0		0	0		0	0		0	0
			C80CPT1	0	0		0	0		0	0		0	0						0	0		0	0		0	0		0	0
			CARNCNc	0	0		0	0		0	0		0	0						0	0		0	0		0	0		0	0
			CARPEPT1tc	0	0		0	0		0	0		0	0						0	0		0	0		0	0		0	0
			CATp	0.0043	0		0.0091	0		0.0146	0		0.024	0						0.0043	0		0.0091	0		0.0146	0		0.024	0
			CBLTDe	6.67334e-09	0		7.04742e-09	0		7.47386e-09	0		8.20556e-09	0						6.67334e-09	0		7.04742e-09	0		7.47386e-09	0		8.20556e-09	0
			CBLtlu	6.67334e-09	0		7.04742e-09	0		7.47386e-09	0		8.20556e-09	0						6.67334e-09	0		7.04742e-09	0		7.47386e-09	0		8.20556e-09	0
			CBPS	0	0		0	0		0	0		0	0						0	0		0	0		0	0		0	0
			CBPSam	0.108852	0		0.175086	0		0.224667	0		0.301774	0						0.108852	0		0.175086	0		0.224667	0		0.301774	0
			CEPTC	0	0		0	0		0	0		0	0						0	0		0	0		0	0		0	0
			CHLPCTD	0	0		0	0		0	0		0	0						0	0		0	0		0	0		0	0
			CHOLABCAet	0.000477778	0		0.00101111	0		0.00162222	0		0.00266667	0						0.000477778	0		0.00101111	0		0.00162222	0		0.00266667	0
			CHOLABetc	757.995	0		757.267	0		756.458	0		755.044	0						751.097	0		751.175	0		751.264	0		751.418	0
			CHOLATEt2u	0	0		0	0		0	0		0	0						0	0		0	0		0	0		0	0
			CHOLATEt3	0	0		0	0		0	0		0	0						0	0		0	0		0	0		0	0
			CHOLK	0	0		0	0		0	0		0	0						0	0		0	0		0	0		0	0
			CHOLtu	0	0		0	0		0	0		0	0						0	0		0	0		0	0		0	0
			CHOLtuc	0	0		0	0		0	0		0	0						0	0		0	0		0	0		0	0
			CHSTEROLtrc	0.000477778	0		0.00101111	0		0.00162222	0		0.00266667	0						0.000477778	0		0.00101111	0		0.00162222	0		0.00266667	0
			CITRtm	0.128024	-0.0417058		0.187661	-0.0440436		0.230813	-0.0467087		0.304179	-0.0512815						0.128024	-0.0417058		0.187661	-0.0440436		0.230813	-0.0467087		0.304179	-0.0512815
			CO2t	0	-0.209353		0	-0.31237		0	-0.400446		0	-0.539754						0	-0.209353		0	-0.31237		0	-0.400446		0	-0.539754
			CO2ter	0	-0.000955556		0	-0.00202222		0	-0.00324444		0	-0.00533333						0	-0.000955556		0	-0.00202222		0	-0.00324444		0	-0.00533333
			CO2tm	336.881	-0.178078		336.556	-0.269045		336.195	-0.342264		335.563	-0.462338						333.82	-0.178078		333.853	-0.269045		333.892	-0.342264		333.957	-0.462338
			COAtp	0	0		0	0		0	0		0	0						0	0		0	0		0	0		0	0
			COt	0.000781818	0		0.00165455	0		0.00265455	0		0.00436364	0						0.000781818	0		0.00165455	0		0.00265455	0		0.00436364	0
			CPPPGO	0.000781818	0		0.00165455	0		0.00265455	0		0.00436364	0						0.000781818	0		0.00165455	0		0.00265455	0		0.00436364	0
			CRNrtuc	0	0		0	0		0	0		0	0						0	0		0	0		0	0		0	0
			CRNrtx	0.00547998	0		0.0116	0		0.0184393	0		0.0303219	0						0.00547998	0		0.0116	0		0.0184393	0		0.0303219	0
			CRNt	0	0		0	0		0	0		0	0						0	0		0	0		0	0		0	0
			CRNtim	0.0400822	0		0.0589553	0		0.0740241	0		0.0942331	0						0.0400822	0		0.0589553	0		0.0740241	0		0.0942331	0
			CSNAT2m	0.0370744	0		0.0392921	0		0.0416697	0		0.0457492	0						0.0370744	0		0.0392921	0		0.0416697	0		0.0457492	0
			CSNATm	0.00547998	0		0.0116	0		0.0184393	0		0.0303219	0						0.00547998	0		0.0116	0		0.0184393	0		0.0303219	0
			CTPS1	0	0		0	0		0	0		0	0						0	0		0	0		0	0		0	0
			CTPS2	0	0		0	0		0	0		0	0						0	0		0	0		0	0		0	0
			CYOOm3	0.00436548	0		0.00923858	0		0.0148223	0		0.0243655	0						0.00436548	0		0.00923858	0		0.0148223	0		0.0243655	0
			CYOR_u10m	0.00873096	0		0.0184772	0		0.0296447	0		0.048731	0						0.00873096	0		0.0184772	0		0.0296447	0		0.048731	0
			CYSALANaEx	1000	0		1000	0		1000	0		1000	0						1000	0		1000	0		1000	0		1000	0
			CYSALANlu	0.109017	0		0.193855	0		0.286098	0		0.446208	0						0.109017	0		0.193855	0		0.286098	0		0.446208	0
			CYSAMOu	0	0		0	0		0	0		0	0						0	0		0	0		0	0		0	0
			CYSASNNlu	0.0996374	0		0.157728	0		0.220762	0		0.330031	0						0.0996374	0		0.157728	0		0.220762	0		0.330031	0
			CYSATB0tc	0.0408906	0		0.0431828	0		0.0457957	0		0.0502792	0						0.0408906	0		0.0431828	0		0.0457957	0		0.0502792	0
			CYSB0AT1Atc	0.218033	0		0.387709	0		0.572196	0		0.892416	0						0.218033	0		0.387709	0		0.572196	0		0.892416	0
			CYSGLNNlu	0.0996403	0		0.157728	0		0.2208	0		0.330056	0						0.0996403	0		0.157728	0		0.2208	0		0.330056	0
			CYSGLTH	0	0		0	0		0	0		0	0						0	0		0	0		0	0		0	0
			CYSGLUexR	1000	-1000		1000	-1000		1000	-1000		1000	-1000						1000	-1000		1000	-1000		1000	-1000		1000	-1000
			CYSGLYex	1000	0		1000	0		1000	0		1000	0						1000	0		1000	0		1000	0		1000	0
			CYSGLYexR	1000	-1000		1000	-1000		1000	-1000		1000	-1000						1000	-1000		1000	-1000		1000	-1000		1000	-1000
			CYSILELAT2tc	1000	0		1000	0		1000	0		1000	0						1000	0		1000	0		1000	0		1000	0
			CYSO	0.0043	0		0.00908899	0		0.0145494	0		0.0230503	0						0.0043	0		0.00908899	0		0.0145494	0		0.0230503	0
			CYSPHELAT2tc	1000	0		1000	0		1000	0		1000	0						1000	0		1000	0		1000	0		1000	0
			CYSSERNaEx	1000	0		1000	0		1000	0		1000	0						1000	0		1000	0		1000	0		1000	0
			CYSSERNlu	0.0996374	0		0.157728	0		0.220762	0		0.330031	0						0.0996374	0		0.157728	0		0.220762	0		0.330031	0
			CYSSNAT2	1000	0		1000	0		1000	0		1000	0						1000	0		1000	0		1000	0		1000	0
			CYSSNAT5tc	0.119652	-0.218033		0.162361	-0.387709		0.226074	-0.572195		0.33669	-0.892416						0.119652	-0.218033		0.162361	-0.387709		0.226074	-0.572195		0.33669	-0.892416
			CYSTALArBATtc	0	0		0	0		0	0		0	0						0	0		0	0		0	0		0	0
			CYSTGLUex	0	0		0	0		0	0		0	0						0	0		0	0		0	0		0	0
			CYSTHRNaEx	1000	0		1000	0		1000	0		1000	0						1000	0		1000	0		1000	0		1000	0
			CYSTHRNlu	0.0996374	0		0.157728	0		0.220762	0		0.330031	0						0.0996374	0		0.157728	0		0.220762	0		0.330031	0
			CYSTLEUrBATtc	0	0		0	0		0	0		0	0						0	0		0	0		0	0		0	0
			CYSTS	0.0370744	0		0.0392921	0		0.0416697	0		0.0457492	0						0.0370744	0		0.0392921	0		0.0416697	0		0.0457492	0
			CYStec	1000	-1000		1000	-1000		1000	-1000		1000	-1000						1000	-1000		1000	-1000		1000	-1000		1000	-1000
			CYTD	1.13687e-13	0		0	0		0	0		0	0						0	0		0	0		0	0		0	0
			CYTDK1	757.995	0		757.267	0		756.458	0		755.044	0						751.097	0		751.175	0		751.264	0		751.418	0
			CYTDt	0	0		0	0		0	0		0	0						0	0		0	0		0	0		0	0
			CYTDt4lu	0.149456	0		0.236592	0		0.331143	0		0.495046	0						0.149456	0		0.236592	0		0.331143	0		0.495046	0
			CYTDt5lu	0.0747281	0		0.118296	0		0.165571	0		0.247523	0						0.0747281	0		0.118296	0		0.165571	0		0.247523	0
			CYTDtlu	0	-0.149456		0	-0.236592		0	-0.331143		0	-0.495046						0	-0.149456		0	-0.236592		0	-0.331143		0	-0.495046
			CYTK1	1000	-1000		1000	-1000		1000	-1000		1000	-1000						1000	-1000		1000	-1000		1000	-1000		1000	-1000
			CYTK12	1000	-1000		1000	-1000		1000	-1000		1000	-1000						1000	-1000		1000	-1000		1000	-1000		1000	-1000
			CYTK14	1000	-1000		1000	-1000		1000	-1000		1000	-1000						1000	-1000		1000	-1000		1000	-1000		1000	-1000
			CYTK2	1000	-1000		1000	-1000		1000	-1000		1000	-1000						1000	-1000		1000	-1000		1000	-1000		1000	-1000
			CYTK3	1000	-1000		1000	-1000		1000	-1000		1000	-1000						1000	-1000		1000	-1000		1000	-1000		1000	-1000
			CYTK4	1000	-1000		1000	-1000		1000	-1000		1000	-1000						1000	-1000		1000	-1000		1000	-1000		1000	-1000
			CYTK5	1000	-1000		1000	-1000		1000	-1000		1000	-1000						1000	-1000		1000	-1000		1000	-1000		1000	-1000
			CYTK6	1000	-1000		1000	-1000		1000	-1000		1000	-1000						1000	-1000		1000	-1000		1000	-1000		1000	-1000
			CYTK7	1000	-1000		1000	-1000		1000	-1000		1000	-1000						1000	-1000		1000	-1000		1000	-1000		1000	-1000
			CYTK9	1000	-1000		1000	-1000		1000	-1000		1000	-1000						1000	-1000		1000	-1000		1000	-1000		1000	-1000
			Coqu	0	0		0	0		0	0		0	0						0	0		0	0		0	0		0	0
			D3AIBTm	0	0		0	0		0	0		0	0						0	0		0	0		0	0		0	0
			DADNt4	0	0		0	0		0	0		0	0						0	0		0	0		0	0		0	0
			DADNt4lu	0	0		0	0		0	0		0	0						0	0		0	0		0	0		0	0
			DALAOXx	0	0		0	0		0	0		0	0						0	0		0	0		0	0		0	0
			DALAxt	0	0		0	0		0	0		0	0						0	0		0	0		0	0		0	0
			DASCBR	0	0		0	0		0	0		0	0						0	0		0	0		0	0		0	0
			DASPO1p	0	0		0	0		0	0		0	0						0	0		0	0		0	0		0	0
			DATPtm	0.140868	0		0.148765	0		0.157766	0		0.173212	0						0.140868	0		0.148765	0		0.157766	0		0.173212	0
			DATPtn	0.140868	0		0.148765	0		0.157766	0		0.173212	0						0.140868	0		0.148765	0		0.157766	0		0.173212	0
			DCTPtm	0	0		0	0		0	0		0	0						0	0		0	0		0	0		0	0
			DCTPtn	0	0		0	0		0	0		0	0						0	0		0	0		0	0		0	0
			DCYTD	0	0		0	0		0	0		0	0						0	0		0	0		0	0		0	0
			DCYTt	0	0		0	0		0	0		0	0						0	0		0	1.13687e-13		0	0		0	0
			DCYTtlu	0	0		0	0		0	0		0	0						0	0		0	0		0	0		0	0
			DGK1	0	0		0	0		0	0		0	0						0	0		0	0		0	0		0	0
			DGNSKm	0	0		0	0		0	0		0	0						0	0		0	0		0	0		0	0
			DGSNt	0	0		0	0		0	0		0	0						0	0		0	0		0	0		0	0
			DGSNtlu	0	0		0	0		0	0		0	0						0	0		0	0		0	0		0	0
			DGSNtm	0	0		0	0		0	0		0	0						0	0		0	0		0	0		0	0
			DGTPtm	0	0		0	0		0	0		0	0						0	0		0	0		0	0		0	0
			DGTPtn	0	0		0	0		0	0		0	0						0	0		0	0		0	0		0	0
			DHAAt1r	0	0		0	0		0	0		0	0						0	0		0	0		0	0		0	0
			DHAAt1rlu	0	0		0	0		0	0		0	0						0	0		0	0		0	0		0	0
			DHAPt	0.00547998	0		0.0116	0		0.0184393	0		0.0303219	0						0.00547998	0		0.0116	0		0.0184393	0		0.0303219	0
			DHAPtc	1000	0		1000	0		1000	0		1000	0						1000	0		1000	0		1000	0		1000	0
			DHCR71r	0.000477778	0		0.00101111	0		0.00162222	0		0.00266667	0						0.000477778	0		0.00101111	0		0.00162222	0		0.00266667	0
			DHFR	4.09934e-06	0		4.32914e-06	0		4.59109e-06	0		5.04057e-06	0						4.09934e-06	0		4.32914e-06	0		4.59109e-06	0		5.04057e-06	0
			DHORD9	0	0		0	0		0	0		0	0						0	0		0	0		0	0		0	0
			DHORTS	0	0		0	0		0	0		0	0						0	0		0	0		0	0		0	0
			DHPM1	0	0		0	0		0	0		0	0						0	0		0	0		0	0		0	0
			DHPM2	0	0		0	0		0	0		0	0						0	0		0	0		0	0		0	0
			DINt	0	0		0	0		0	0		0	0						0	0		0	0		0	0		0	0
			DINtlu	0	0		0	0		0	0		0	0						0	0		0	0		0	0		0	0
			DKMPPD	0.0043	0		0.0091	0		0.0146	0		0.024	0						0.0043	0		0.0091	0		0.0146	0		0.024	0
			DMATT	0.000955556	0		0.00202222	0		0.00324444	0		0.00533333	0						0.000955556	0		0.00202222	0		0.00324444	0		0.00533333	0
			DM_1a25dhvitd3(n)	0	0		0	0		0	0		0	0						0	0		0	0		0	0		0	0
			DM_4abut(n)	0.0086	0		0.0182	0		0.0291533	0		0.0477143	0						0.0086	0		0.0182	0		0.0291533	0		0.0477143	0
			DM_5HPET(r)	1000	0		1000	0		1000	0		1000	0						1000	0		1000	0		1000	0		1000	0
			DM_TAURc	0.00286667	0		0.00606637	0		0.0097311	0		0.0159945	0						0.00286667	0		0.00606637	0		0.0097311	0		0.0159945	0
			DM_datp(m)	0.140868	0		0.148765	0		0.157766	0		0.173212	0						0.140868	0		0.148765	0		0.157766	0		0.173212	0
			DM_datp(n)	0.140868	0		0.148765	0		0.157766	0		0.173212	0						0.140868	0		0.148765	0		0.157766	0		0.173212	0
			DM_dctp(m)	0	0		0	0		0	0		0	0						0	0		0	0		0	0		0	0
			DM_dctp(n)	0	0		0	0		0	0		0	0						0	0		0	0		0	0		0	0
			DM_dgtp(m)	0	0		0	0		0	0		0	0						0	0		0	0		0	0		0	0
			DM_dgtp(n)	0	0		0	0		0	0		0	0						0	0		0	0		0	0		0	0
			DM_dttp(m)	0	0		0	0		0	0		0	0						0	0		0	0		0	0		0	0
			DM_dttp(n)	0	0		0	0		0	0		0	0						0	0		0	0		0	0		0	0
			DM_pmtcoa(r)	0	0		0	0		0	0		0	0						0	0		0	0		0	0		0	0
			DNADDP	433.14	0		432.724	0		432.262	0		431.454	0						429.198	0		429.243	0		429.294	0		429.381	0
			DPCOAK	0	0		0	0		0	0		0	0						0	0		0	0		0	0		0	0
			DPCOAPPu	0	0		0	0		0	0		0	0						0	0		0	0		0	0		0	0
			DPMVDc	0.00286667	0		0.00606667	0		0.00973333	0		0.016	0						0.00286667	0		0.00606667	0		0.00973333	0		0.016	0
			DTMPK	0	0		0	0		0	0		0	0						0	0		0	0		0	0		0	0
			DTMPKm	0	0		0	0		0	0		0	0						0	0		0	0		0	0		0	0
			DTTPtm	0	0		0	0		0	0		0	0						0	0		0	0		0	0		0	0
			DTTPtn	0	0		0	0		0	0		0	0						0	0		0	0		0	0		0	0
			DURAD	0	0		0	0		0	0		0	0						0	0		0	0		0	0		0	0
			DURAD2	0	0		0	0		0	0		0	0						0	0		0	0		0	0		0	0
			DURIPP	0	0		0	0		0	0		0	0						0	0		0	0		0	0		0	0
			DURIt	0	0		0	0		0	0		0	0						0	0		0	0		0	0		0	0
			DURItlu	0	0		0	0		0	0		0	0						0	0		0	0		0	0		0	0
			DUTPDP	0	0		0	0		0	0		0	0						0	0		0	0		0	0		0	0
			EBP1r	0.000477778	0		0.00101111	0		0.00162222	0		0.00266667	0						0.000477778	0		0.00101111	0		0.00162222	0		0.00266667	0
			ENO	7.97028	-0.107039		7.23263	-0.152776		6.41276	-0.194703		4.97916	-0.263322						1.18968	-0.107039		1.33579	-0.152776		1.49741	-0.194703		1.77641	-0.263322
			EPAFABPpmtc	0	0		0	0		0	0		0	0						0	0		0	0		0	0		0	0
			EX_25HVITD3(u)	0	0		0	0		0	0		0	0						0	0		0	0		0	0		0	0
			EX_34DHPHE(u)	0	0		0	0		0	0		0	0						0	0		0	0		0	0		0	0
			EX_34dhphe(e)	0	0		0	0		0	0		0	0						0	0		0	0		0	0		0	0
			EX_4ABUT(u)	0	0		0	0		0	0		0	0						0	0		0	0		0	0		0	0
			EX_4HPRO(e)	0	0		0	0		0	0		0	0						0	0		0	0		0	0		0	0
			EX_4HPRO(u)	0	0		0	0		0	0		0	0						0	0		0	0		0	0		0	0
			EX_5mthf(e)	4.09934e-06	0		4.32914e-06	0		4.59109e-06	0		5.04057e-06	0						4.09934e-06	0		4.32914e-06	0		4.59109e-06	0		5.04057e-06	0
			EX_5mthf(u)	0	0		0	0		0	0		0	0						0	0		0	0		0	0		0	0
			EX_ADPCBL(u)	0	-6.67334e-09		0	-7.04742e-09		0	-7.47386e-09		0	-8.20556e-09						0	-6.67334e-09		0	-7.04742e-09		0	-7.47386e-09		0	-8.20556e-09
			EX_ALA-D(u)	0	0		0	0		0	0		0	0						0	0		0	0		0	0		0	0
			EX_ALAALA(u)	0	0		0	0		0	0		0	0						0	0		0	0		0	0		0	0
			EX_AMP(u)	0	0		0	0		0	0		0	0						0	0		0	0		0	0		0	0
			EX_ARACHD(u)	0	0		0	0		0	0		0	0						0	0		0	0		0	0		0	0
			EX_ARG-L(u)	0	-0.0417058		0	-0.0440436		0	-0.0467087		0	-0.0512815						0	-0.0417058		0	-0.0440436		0	-0.0467087		0	-0.0512815
			EX_ASCB-L(u)	0	0		0	0		0	0		0	0						0	0		0	0		0	0		0	0
			EX_ASP-D(u)	0	0		0	0		0	0		0	0						0	0		0	0		0	0		0	0
			EX_ASP-L(u)	0	-0.0499821		0	-0.0790082		0	-0.110611		0	-0.12179						0	-0.0499821		0	-0.0790082		0	-0.110611		0	-0.12179
			EX_AVITE1(u)	0	-7.56196e-05		0	-7.98585e-05		0	-8.46907e-05		0	-9.29821e-05						0	-7.56196e-05		0	-7.98585e-05		0	-8.46907e-05		0	-9.29821e-05
			EX_BGLC(u)	0	0		0	0		0	0		0	0						0	0		0	0		0	0		0	0
			EX_BTN(u)	0	-7.4062e-07		0	-7.82136e-07		0	-8.29463e-07		0	-9.10669e-07						0	-7.4062e-07		0	-7.82136e-07		0	-8.29463e-07		0	-9.10669e-07
			EX_C8CRN	0	0		0	0		0	0		0	0						0	0		0	0		0	0		0	0
			EX_CARN(u)	0	0		0	0		0	0		0	0						0	0		0	0		0	0		0	0
			EX_DCHAC(u)	0	0		0	0		0	0		0	0						0	0		0	0		0	0		0	0
			EX_FAD(u)	0	0		0	0		0	0		0	0						0	0		0	0		0	0		0	0
			EX_GCHOLA(u)	0	0		0	0		0	0		0	0						0	0		0	0		0	0		0	0
			EX_GLGCHLO(u)	0	0		0	0		0	0		0	0						0	0		0	0		0	0		0	0
			EX_GLTCHO(u)	0	0		0	0		0	0		0	0						0	0		0	0		0	0		0	0
			EX_GLTDECHOL(u)	0	0		0	0		0	0		0	0						0	0		0	0		0	0		0	0
			EX_GLU-L(u)	0	0		0	0		0	0		0	0						0	0		0	0		0	0		0	0
			EX_GLYGLY(u)	0	0		0	0		0	0		0	0						0	0		0	0		0	0		0	0
			EX_GLYGN2(u)	0	0		0	0		0	0		0	0						0	0		0	0		0	0		0	0
			EX_GLYLEU(u)	0	0		0	0		0	0		0	0						0	0		0	0		0	0		0	0
			EX_GLYPHE(u)	0	0		0	0		0	0		0	0						0	0		0	0		0	0		0	0
			EX_GLYPRO(u)	0	0		0	0		0	0		0	0						0	0		0	0		0	0		0	0
			EX_GLYSAR(u)	0	0		0	0		0	0		0	0						0	0		0	0		0	0		0	0
			EX_GUM(u)	0	0		0	0		0	0		0	0						0	0		0	0		0	0		0	0
			EX_GUMDCHAC(u)	0	0		0	0		0	0		0	0						0	0		0	0		0	0		0	0
			EX_GUMGCHOL(u)	0	0		0	0		0	0		0	0						0	0		0	0		0	0		0	0
			EX_GUMTCHOL(u)	0	0		0	0		0	0		0	0						0	0		0	0		0	0		0	0
			EX_H2O(u)	0	0		0	0		0	0		0	0						0	0		0	0		0	0		0	0
			EX_HDCA(u)	0	0		0	0		0	0		0	0						0	0		0	0		0	0		0	0
			EX_ILE-L(u)	0	-0.0895444		0	-0.0945639		0	-0.100286		0	-0.110104						0	-0.0895444		0	-0.0945639		0	-0.100286		0	-0.110104
			EX_K(u)	0	0		0	0		0	0		0	0						0	0		0	0		0	0		0	0
			EX_LAC-L(u)	0	0		0	0		0	0		0	0						0	0		0	0		0	0		0	0
			EX_LCTS(u)	0	0		0	0		0	0		0	0						0	0		0	0		0	0		0	0
			EX_LCYSTIN(u)	0	0		0	0		0	0		0	0						0	0		0	0		0	0		0	0
			EX_LEUGLY(u)	0	0		0	0		0	0		0	0						0	0		0	0		0	0		0	0
			EX_LEULEU(u)	0	0		0	0		0	0		0	0						0	0		0	0		0	0		0	0
			EX_LNLNCG(u)	0	0		0	0		0	0		0	0						0	0		0	0		0	0		0	0
			EX_LYS(u)	0	-0.105877		0	-0.111812		0	-0.118578		0	-0.130187						0	-0.105877		0	-0.111812		0	-0.118578		0	-0.130187
			EX_Lcystin(e)	0	0		0	0		0	0		0	0						0	0		0	0		0	0		0	0
			EX_MET-L(u)	0	-0.0372371		0	-0.0393245		0	-0.041704		0	-0.0457869						0	-0.0372371		0	-0.0393245		0	-0.041704		0	-0.0457869
			EX_NAC(u)	0	0		0	0		0	0		0	0						0	0		0	0		0	0		0	0
			EX_NCAM(u)	0	0		0	0		0	0		0	0						0	0		0	0		0	0		0	0
			EX_ORN(U)	0	0		0	0		0	0		0	0						0	0		0	0		0	0		0	0
			EX_PECT(u)	0	0		0	0		0	0		0	0						0	0		0	0		0	0		0	0
			EX_PECTINDCHAC(u)	0	0		0	0		0	0		0	0						0	0		0	0		0	0		0	0
			EX_PECTINGCHOL(u)	0	0		0	0		0	0		0	0						0	0		0	0		0	0		0	0
			EX_PECTINTCHOL(u)	0	0		0	0		0	0		0	0						0	0		0	0		0	0		0	0
			EX_PHYQ(u)	0	-1.00367e-06		0	-1.05993e-06		0	-1.12406e-06		0	-1.23411e-06						0	-1.00367e-06		0	-1.05993e-06		0	-1.12406e-06		0	-1.23411e-06
			EX_PI(u)	0	0		0	0		0	0		0	0						0	0		0	0		0	0		0	0
			EX_PNTO-R(u)	0	0		0	0		0	0		0	0						0	0		0	0		0	0		0	0
			EX_PRO-D(u)	0	0		0	0		0	0		0	0						0	0		0	0		0	0		0	0
			EX_PRO-L(u)	0	-0.184452		0	-0.194791		0	-0.206578		0	-0.226802						0	-0.184452		0	-0.194791		0	-0.206578		0	-0.226802
			EX_PROGLY(u)	0	0		0	0		0	0		0	0						0	0		0	0		0	0		0	0
			EX_PSYL(u)	0	0		0	0		0	0		0	0						0	0		0	0		0	0		0	0
			EX_PSYLCHOL(u)	0	0		0	0		0	0		0	0						0	0		0	0		0	0		0	0
			EX_PSYLTCHOL(u)	0	0		0	0		0	0		0	0						0	0		0	0		0	0		0	0
			EX_PSYLTDECHOL(u)	0	0		0	0		0	0		0	0						0	0		0	0		0	0		0	0
			EX_PTRC(u)	0	0		0	0		0	0		0	0						0	0		0	0		0	0		0	0
			EX_RETINOL(u)	0	-6.94833e-05		0	-7.33783e-05		0	-7.78184e-05		0	-8.5437e-05						0	-6.94833e-05		0	-7.33783e-05		0	-7.78184e-05		0	-8.5437e-05
			EX_SBT-D(u)	0	0		0	0		0	0		0	0						0	0		0	0		0	0		0	0
			EX_SFCYS(e)	0.0043	0		0.00908899	0		0.0145494	0		0.0230503	0						0.0043	0		0.00908899	0		0.0145494	0		0.0230503	0
			EX_SPMD(u)	0	0		0	0		0	0		0	0						0	0		0	0		0	0		0	0
			EX_SPRM(u)	0	0		0	0		0	0		0	0						0	0		0	0		0	0		0	0
			EX_STRCH1(u)	0	0		0	0		0	0		0	0						0	0		0	0		0	0		0	0
			EX_SUCR(u)	0	0		0	0		0	0		0	0						0	0		0	0		0	0		0	0
			EX_TAUR(u)	0	0		0	0		0	0		0	0						0	0		0	0		0	0		0	0
			EX_TCHOLA(u)	0	0		0	0		0	0		0	0						0	0		0	0		0	0		0	0
			EX_TDECHOLA(u)	0	0		0	0		0	0		0	0						0	0		0	0		0	0		0	0
			EX_THYMD(u)	0	0		0	0		0	0		0	0						0	0		0	0		0	0		0	0
			EX_TMNDNC(u)	0	0		0	0		0	0		0	0						0	0		0	0		0	0		0	0
			EX_TRE(u)	0	0		0	0		0	0		0	0						0	0		0	0		0	0		0	0
			EX_TRP-L(u)	0	-0.0106887		0	-0.0112879		0	-0.0119709		0	-0.0131428						0	-0.0106887		0	-0.0112879		0	-0.0119709		0	-0.0131428
			EX_TYR-GGN(u)	0	0		0	0		0	0		0	0						0	0		0	0		0	0		0	0
			EX_TYR-L(u)	0	-0.0676418		0	-0.0714336		0	-0.075756		0	-0.0831726						0	-0.0676418		0	-0.0714336		0	-0.075756		0	-0.0831726
			EX_VAL-L(u)	0	-0.091263		0	-0.0963788		0	-0.102211		0	-0.112217						0	-0.091263		0	-0.0963788		0	-0.102211		0	-0.112217
			EX_adn(e)	0.0713105	0		0.117919	0		0.148102	0		0.196553	0						0.0713105	0		0.117919	0		0.148102	0		0.196553	0
			EX_adn(u)	0	0		0	0		0	0		0	0						0	0		0	0		0	0		0	0
			EX_adocbl(e)	6.67334e-09	0		7.04742e-09	0		7.47386e-09	0		8.20556e-09	0						6.67334e-09	0		7.04742e-09	0		7.47386e-09	0		8.20556e-09	0
			EX_ala-B(u)	0	0		0	0		0	0		0	0						0	0		0	0		0	0		0	0
			EX_ala_B(e)	0	0		0	0		0	0		0	0						0	0		0	0		0	0		0	0
			EX_ala_D(e)	0	0		0	0		0	0		0	0						0	0		0	0		0	0		0	0
			EX_ala_L(u)	0.0913262	-0.0712784		0.12268	-0.075274		0.156746	-0.0798288		0.18531	-0.0876442						0.0913262	-0.0712784		0.12268	-0.075274		0.156746	-0.0798288		0.18531	-0.0876442
			EX_arach(u)	0	0		0	0		0	0		0	0						0	0		0	0		0	0		0	0
			EX_ascb_L(e)	0	0		0	0		0	0		0	0						0	0		0	0		0	0		0	0
			EX_asn_L(e)	0	0		0	0		0	0		0	0						0	0		0	0		0	0		0	0
			EX_asn_L(u)	0	0		0	0		0	0		0	0						0	0		0	0		0	0		0	0
			EX_asp_D(e)	0	0		0	0		0	0		0	0						0	0		0	0		0	0		0	0
			EX_asp_L(e)	0.0985846	0		0.138849	0		0.178131	0		0.240074	0						0.0985846	0		0.138849	0		0.178131	0		0.240074	0
			EX_atp(u)	0	0		0	0		0	0		0	0						0	0		0	0		0	0		0	0
			EX_avite1(e)	7.56196e-05	0		7.98585e-05	0		8.46907e-05	0		9.29821e-05	0						7.56196e-05	0		7.98585e-05	0		8.46907e-05	0		9.29821e-05	0
			EX_bildglcur(e)	0.000781818	0		0.00165455	0		0.00265455	0		0.00436364	0						0.000781818	0		0.00165455	0		0.00265455	0		0.00436364	0
			EX_bildglcur(u)	0.000781818	0		0.00165455	0		0.00265455	0		0.00436364	0						0.000781818	0		0.00165455	0		0.00265455	0		0.00436364	0
			EX_bilglcur(u)	0.000781818	0		0.00165455	0		0.00265455	0		0.00436364	0						0.000781818	0		0.00165455	0		0.00265455	0		0.00436364	0
			EX_btn(e)	7.4062e-07	0		7.82136e-07	0		8.29463e-07	0		9.10669e-07	0						7.4062e-07	0		7.82136e-07	0		8.29463e-07	0		9.10669e-07	0
			EX_chol(e)	0	0		0	0		0	0		0	0						0	0		0	0		0	0		0	0
			EX_chol(u)	0	0		0	0		0	0		0	0						0	0		0	0		0	0		0	0
			EX_cholate(e)	0	0		0	0		0	0		0	0						0	0		0	0		0	0		0	0
			EX_cholate(u)	0	0		0	0		0	0		0	0						0	0		0	0		0	0		0	0
			EX_chsterol(e)	0.000477778	0		0.00101111	0		0.00162222	0		0.00266667	0						0.000477778	0		0.00101111	0		0.00162222	0		0.00266667	0
			EX_chsterol(u)	0.000477778	0		0.00101111	0		0.00162222	0		0.00266667	0						0.000477778	0		0.00101111	0		0.00162222	0		0.00266667	0
			EX_cl(e)	0.0408906	0		0.0431828	0		0.0457957	0		0.0502792	0						0.0408906	0		0.0431828	0		0.0457957	0		0.0502792	0
			EX_cl(u)	0	-0.0408906		0	-0.0431828		0	-0.0457957		0	-0.0502792						0	-0.0408906		0	-0.0431828		0	-0.0457957		0	-0.0502792
			EX_co(e)	0.000781818	0		0.00165455	0		0.00265455	0		0.00436364	0						0.000781818	0		0.00165455	0		0.00265455	0		0.00436364	0
			EX_co2(e)	0.209353	0		0.31237	0		0.400446	0		0.539754	0						0.209353	0		0.31237	0		0.400446	0		0.539754	0
			EX_coa(u)	0	0		0	0		0	0		0	0						0	0		0	0		0	0		0	0
			EX_crn(e)	0	0		0	0		0	0		0	0						0	0		0	0		0	0		0	0
			EX_crn(u)	0	0		0	0		0	0		0	0						0	0		0	0		0	0		0	0
			EX_cys_L(e)	0.0635684	0		0.0448193	0		0.0475312	0		0.0521847	0						0.0635684	0		0.0448193	0		0.0475312	0		0.0521847	0
			EX_cys_L(u)	0	-0.027664		0	-0.00555779		0	-0.00589409		0	-0.00647113						0	-0.027664		0	-0.00555779		0	-0.00589409		0	-0.00647113
			EX_cysam(u)	0	0		0	0		0	0		0	0						0	0		0	0		0	0		0	0
			EX_cytd(e)	0	0		0	0		0	0		0	0						1.13687e-13	0		0	0		0	0		2.27374e-13	0
			EX_cytd(u)	0	0		0	0		0	0		0	0						0	0		0	0		0	0		0	0
			EX_dad_2(e)	0	0		0	0		0	0		0	0						0	0		0	0		0	0		0	0
			EX_dad_2(u)	0	0		0	0		0	0		0	0						0	0		0	0		0	0		0	0
			EX_dcyt(e)	0	0		0	0		0	0		0	0						0	0		0	0		0	0		0	0
			EX_dcyt(u)	0	0		0	0		0	0		0	0						0	0		0	0		0	0		0	0
			EX_dgsn(e)	0	0		0	0		0	0		0	0						0	0		0	0		0	0		0	0
			EX_dgsn(u)	0	0		0	0		0	0		0	0						0	0		0	0		0	0		0	0
			EX_dhdascb(e)	0	0		0	0		0	0		0	0						0	0		0	0		0	0		0	0
			EX_dhdascb(u)	0	0		0	0		0	0		0	0						0	0		0	0		0	0		0	0
			EX_din(e)	0	0		0	0		0	0		0	0						0	0		0	0		0	0		0	0
			EX_din(u)	0	0		0	0		0	0		0	0						0	0		0	0		0	0		0	0
			EX_dpcoa(u)	0	0		0	0		0	0		0	0						0	0		0	0		0	0		0	0
			EX_duri(e)	0	0		0	0		0	0		0	0						0	0		0	0		0	0		0	0
			EX_duri(u)	0	0		0	0		0	0		0	0						0	0		0	0		0	0		0	0
			EX_fe3(e)	0.000599894	0		0.000633521	0		0.000671855	0		0.000737631	0						0.000599894	0		0.000633521	0		0.000671855	0		0.000737631	0
			EX_fmn(u)	0	0		0	0		0	0		0	0						0	0		0	0		0	0		0	0
			EX_fol(u)	0	-4.09934e-06		0	-4.32914e-06		0	-4.59109e-06		0	-5.04057e-06						0	-4.09934e-06		0	-4.32914e-06		0	-4.59109e-06		0	-5.04057e-06
			EX_fru(e)	0.519976	0		0.549124	0		0.582351	0		0.639364	0						0.519976	0		0.549124	0		0.582351	0		0.639364	0
			EX_fru(u)	0	-0.519976		0	-0.549124		0	-0.582351		0	-0.639364						0	-0.519976		0	-0.549124		0	-0.582351		0	-0.639364
			EX_gal(e)	0	0		0	0		0	0		0	0						0	0		0	0		0	0		0	0
			EX_gal(u)	0	0		0	0		0	0		0	0						0	0		0	0		0	0		0	0
			EX_gam(e)	0	0		0	0		0	0		0	0						0	0		0	0		0	0		0	0
			EX_gam(u)	0	0		0	0		0	0		0	0						0	0		0	0		0	0		0	0
			EX_gchola(e)	0	0		0	0		0	0		0	0						0	0		0	0		0	0		0	0
			EX_glc(e)	4.0228	0		3.67587	0		3.28482	0		2.59239	0						0.600083	0		0.678661	0		0.764649	0		0.907098	0
			EX_glc_D(u)	0	-3.4587		0	-3.05567		0	-2.60692		0	-1.82376						0	-0.0747281		0	-0.118296		0	-0.165571		0	-0.247523
			EX_gln_L(e)	0.149461	0		0.236592	0		0.331199	0		0.464126	0						0.149461	0		0.236592	0		0.331199	0		0.464126	0
			EX_gln_L(u)	0.0749893	-0.14985		0.101958	-0.237162		0.124853	-0.331166		0.160836	-0.363587						0.0749893	-0.14985		0.101958	-0.237162		0.124853	-0.331166		0.160836	-0.363587
			EX_glu_L(e)	0	0		0	0		0	0		0	0						0	0		0	0		0	0		0	0
			EX_gly(e)	0.0697736	0		0.0736849	0		0.0781435	0		0.0857939	0						0.0697736	0		0.0736849	0		0.0781435	0		0.0857939	0
			EX_gly(u)	0	-0.0697736		0	-0.0736849		0	-0.0781435		0	-0.0857939						0	-0.0697736		0	-0.0736849		0	-0.0781435		0	-0.0857939
			EX_glyc(u)	0	0		0	0		0	0		0	0						0	0		0	0		0	0		0	0
			EX_glygn4(u)	0	0		0	0		0	0		0	0						0	0		0	0		0	0		0	0
			EX_glygn5(u)	0	0		0	0		0	0		0	0						0	0		0	0		0	0		0	0
			EX_gsn(e)	0.0670511	0		0.102261	0		0.130796	0		0.170956	0						0.0670511	0		0.102261	0		0.130796	0		0.170956	0
			EX_gsn(u)	0	0		0	0		0	0		0	0						0	0		0	0		0	0		0	0
			EX_h(e)	8.04561	0		7.35174	0		6.56964	0		5.18478	0						1.20017	0		1.35732	0		1.5293	0		1.8142	0
			EX_h(u)	0.218128	0		0.387771	0		0.572325	0		0.892636	0						0.218128	0		0.387771	0		0.572325	0		0.892636	0
			EX_h2o(e)	0.202064	0		0.300897	0		0.40854	0		0.593963	0						0.202064	0		0.300897	0		0.40854	0		0.593963	0
			EX_hco3(e)	0	0		0	0		0	0		0	0						0	0		0	0		0	0		0	0
			EX_his_L(e)	0.0356235	0		0.0376204	0		0.0398968	0		0.0438028	0						0.0356235	0		0.0376204	0		0.0398968	0		0.0438028	0
			EX_his_L(u)	0	-0.0356235		0	-0.0376204		0	-0.0398968		0	-0.0438028						0	-0.0356235		0	-0.0376204		0	-0.0398968		0	-0.0438028
			EX_hyptaur(u)	0	0		0	0		0	0		0	0						0	0		0	0		0	0		0	0
			EX_ile_L(e)	0.0895444	0		0.0945639	0		0.100286	0		0.110104	0						0.0895444	0		0.0945639	0		0.100286	0		0.110104	0
			EX_ins(e)	0.0588799	0		0.0918605	0		0.112706	0		0.148189	0						0.0588799	0		0.0918605	0		0.112706	0		0.148189	0
			EX_ins(u)	0	0		0	0		0	0		0	0						0	0		0	0		0	0		0	0
			EX_k(e)	0	0		0	0		0	0		0	0						0	0		0	0		0	0		0	0
			EX_leu_L(e)	0.134317	0		0.141846	0		0.150429	0		0.165156	0						0.134317	0		0.141846	0		0.150429	0		0.165156	0
			EX_leu_L(u)	0	-0.134317		0	-0.141846		0	-0.150429		0	-0.165156						0	-0.134317		0	-0.141846		0	-0.150429		0	-0.165156
			EX_lnlncg(e)	0	0		0	0		0	0		0	0						0	0		0	0		0	0		0	0
			EX_lys_L(e)	0.105877	0		0.111812	0		0.118578	0		0.130187	0						0.105877	0		0.111812	0		0.118578	0		0.130187	0
			EX_malt(u)	0	0		0	0		0	0		0	0						0	0		0	0		0	0		0	0
			EX_man(e)	0	0		0	0		0	0		0	0						0	0		0	0		0	0		0	0
			EX_man(u)	0	0		0	0		0	0		0	0						0	0		0	0		0	0		0	0
			EX_met_L(e)	0.0372371	0		0.0393245	0		0.041704	0		0.0457869	0						0.0372371	0		0.0393245	0		0.041704	0		0.0457869	0
			EX_na1(e)	0.0822459	0		0.0868562	0		0.0921119	0		0.10113	0						0.0822459	0		0.0868562	0		0.0921119	0		0.10113	0
			EX_na1(u)	0	-0.0822459		0	-0.0868562		0	-0.0921119		0	-0.10113						0	-0.0822459		0	-0.0868562		0	-0.0921119		0	-0.10113
			EX_nac(e)	0	0		0	0		0	0		0	0						0	0		0	0		0	0		0	0
			EX_ncam(e)	0	0		0	0		1.95402e-13	0		0	0						0	0		0	0		0	0		0	0
			EX_no(u)	0.00215	0		0.00455	0		0.0073	0		0.012	0						0.00215	0		0.00455	0		0.0073	0		0.012	0
			EX_o2(e)	0	-0.0043		0	-0.0091		0	-0.0146		0	-0.024						0	-0.0043		0	-0.0091		0	-0.0146		0	-0.024
			EX_o2(u)	0	0		0	0		0	0		0	0						0	0		0	0		0	0		0	0
			EX_octa(e)	0	0		0	0		0	0		0	0						0	0		0	0		0	0		0	0
			EX_octa(u)	0	0		0	0		0	0		0	0						0	0		0	0		0	0		0	0
			EX_oh1(u)	0	0		0	0		0	0		0	0						0	0		0	0		0	0		0	0
			EX_pan4p(u)	0	0		0	0		0	0		0	0						0	0		0	0		0	0		0	0
			EX_pe_hs(u)	0	0		0	0		0	0		0	0						0	0		0	0		0	0		0	0
			EX_phe_L(e)	0.0565537	0		0.0597239	0		0.0633378	0		0.0695387	0						0.0565537	0		0.0597239	0		0.0633378	0		0.0695387	0
			EX_phe_L(u)	0	-0.0565537		0	-0.0597239		0	-0.0633378		0	-0.0695387						0	-0.0565537		0	-0.0597239		0	-0.0633378		0	-0.0695387
			EX_pheme(u)	0	0		0	0		0	0		0	0						0	0		0	0		0	0		0	0
			EX_phyQ(e)	1.00367e-06	0		1.05993e-06	0		1.12406e-06	0		1.23411e-06	0						1.00367e-06	0		1.05993e-06	0		1.12406e-06	0		1.23411e-06	0
			EX_pi(e)	0.123627	0		0.200186	0		0.275122	0		0.399571	0						0.123627	0		0.200186	0		0.275122	0		0.399571	0
			EX_pnto_R(e)	0	0		0	0		0	0		0	0						0	0		0	0		0	0		0	0
			EX_ppi(u)	0	0		0	0		0	0		0	0						0	0		0	0		0	0		0	0
			EX_pro-D(e)	0	0		0	0		0	0		0	0						0	0		0	0		0	0		0	0
			EX_ptrc(e)	0.091122	0		0.109596	0		0.129325	0		0.159051	0						0.091122	0		0.109596	0		0.129325	0		0.159051	0
			EX_ptth(u)	0	0		0	0		0	0		0	0						0	0		0	0		0	0		0	0
			EX_pydam(e)	0	0		0	0		0	0		0	0						0	0		0	0		0	0		0	0
			EX_pydam(u)	0	0		0	0		0	0		0	0						0	0		0	0		0	0		0	0
			EX_pydx(e)	0	0		0	0		0	0		0	0						0	0		0	0		0	0		0	0
			EX_pydx(u)	0	0		0	0		0	0		0	0						0	0		0	0		0	0		0	0
			EX_pydxn(e)	3.74331e-05	0		3.95314e-05	0		4.19235e-05	0		4.60279e-05	0						3.74331e-05	0		3.95314e-05	0		4.19235e-05	0		4.60279e-05	0
			EX_pydxn(u)	0	-3.74331e-05		0	-3.95314e-05		0	-4.19235e-05		0	-4.60279e-05						0	-3.74331e-05		0	-3.95314e-05		0	-4.19235e-05		0	-4.60279e-05
			EX_q10(u)	0	0		0	0		0	0		0	0						0	0		0	0		0	0		0	0
			EX_q10h2(e)	0	0		0	0		0	0		0	0						0	0		0	0		0	0		0	0
			EX_retn(e)	6.94833e-05	0		7.33783e-05	0		7.78184e-05	0		8.5437e-05	0						6.94833e-05	0		7.33783e-05	0		7.78184e-05	0		8.5437e-05	0
			EX_rib_D(e)	0	0		0	0		0	0		0	0						0	0		0	0		0	0		0	0
			EX_rib_D(u)	0	0		0	0		0	0		0	0						0	0		0	0		0	0		0	0
			EX_ribflv(e)	1.44226e-05	0		1.52311e-05	0		1.61527e-05	0		1.77341e-05	0						1.44226e-05	0		1.52311e-05	0		1.61527e-05	0		1.77341e-05	0
			EX_ribflv(u)	0	-1.44226e-05		0	-1.52311e-05		0	-1.61527e-05		0	-1.77341e-05						0	-1.44226e-05		0	-1.52311e-05		0	-1.61527e-05		0	-1.77341e-05
			EX_sbt_D(e)	0	0		0	0		0	0		0	0						0	0		0	0		0	0		0	0
			EX_ser_L(e)	0.116364	0		0.122887	0		0.130322	0		0.143081	0						0.116364	0		0.122887	0		0.130322	0		0.143081	0
			EX_ser_L(u)	0	-0.116364		0	-0.122887		0	-0.130322		0	-0.143081						0	-0.116364		0	-0.122887		0	-0.130322		0	-0.143081
			EX_spmd(e)	0.0043	0		0.0091	0		0.0146	0		0.024	0						0.0043	0		0.0091	0		0.0146	0		0.024	0
			EX_sprm(e)	0.00215	0		0.00455	0		0.0073	0		0.012	0						0.00215	0		0.00455	0		0.0073	0		0.012	0
			EX_strch2(u)	0	0		0	0		0	0		0	0						0	0		0	0		0	0		0	0
			EX_taur(e)	0.00286667	0		0.00606637	0		0.0097311	0		0.0159945	0						0.00286667	0		0.00606637	0		0.0097311	0		0.0159945	0
			EX_tchola(e)	0	0		0	0		0	0		0	0						0	0		0	0		0	0		0	0
			EX_thm(e)	2.04569e-05	0		2.16036e-05	0		2.29108e-05	0		2.51538e-05	0						2.04569e-05	0		2.16036e-05	0		2.29108e-05	0		2.51538e-05	0
			EX_thm(u)	0	-2.04569e-05		0	-2.16036e-05		0	-2.29108e-05		0	-2.51538e-05						0	-2.04569e-05		0	-2.16036e-05		0	-2.29108e-05		0	-2.51538e-05
			EX_thr_L(e)	0.075165	0		0.0793785	0		0.0841817	0		0.0924232	0						0.075165	0		0.0793785	0		0.0841817	0		0.0924232	0
			EX_thr_L(u)	0	-0.075165		0	-0.0793785		0	-0.0841817		0	-0.0924232						0	-0.075165		0	-0.0793785		0	-0.0841817		0	-0.0924232
			EX_thymd(e)	0	0		0	0		0	0		0	0						0	0		0	0		0	0		0	0
			EX_trp_L(e)	0.0106887	0		0.0112879	0		0.0119709	0		0.0131428	0						0.0106887	0		0.0112879	0		0.0119709	0		0.0131428	0
			EX_tyr_L(e)	0.0676418	0		0.0714336	0		0.075756	0		0.0831726	0						0.0676418	0		0.0714336	0		0.075756	0		0.0831726	0
			EX_urate(e)	0.0086	0		0.0182	0		0.0290567	0		0.0475958	0						0.0086	0		0.0182	0		0.0290567	0		0.0475958	0
			EX_urea(e)	0.150558	0		0.218985	0		0.270525	0		0.351217	0						0.150558	0		0.218985	0		0.270525	0		0.351217	0
			EX_uri(e)	0	0		0	0		0	0		0	0						0	0		0	0		0	0		0	0
			EX_uri(u)	0	0		0	0		0	0		0	0						0	0		0	0		0	0		0	0
			EX_val_L(e)	0.091263	0		0.0963788	0		0.102211	0		0.112217	0						0.091263	0		0.0963788	0		0.102211	0		0.112217	0
			EX_vitd3(e)	5.88036e-08	0		6.20999e-08	0		6.58575e-08	0		7.23051e-08	0						5.88036e-08	0		6.20999e-08	0		6.58575e-08	0		7.23051e-08	0
			EX_vitd3(u)	0	-5.88036e-08		0	-6.20999e-08		0	-6.58575e-08		0	-7.23051e-08						0	-5.88036e-08		0	-6.20999e-08		0	-6.58575e-08		0	-7.23051e-08
			EX_xylt(e)	0	0		0	0		0	0		0	0						0	0		0	0		0	0		0	0
			EX_xylt(u)	0	0		0	0		0	0		0	0						0	0		0	0		0	0		0	0
			FACOAL161	0	0		0	0		0	0		0	0						0	0		0	0		0	0		0	0
			FACOAL181i	0.0423759	0		0.104739	0		0.174413	0		0.295485	0						0.0423759	0		0.104739	0		0.174413	0		0.295485	0
			FACOAL1821	0.0486073	0		0.0660636	0		0.0856148	0		0.119536	0						0.0486073	0		0.0660636	0		0.0856148	0		0.119536	0
			FACOAL1831	0	0		0	0		0	0		0	0						0	0		0	0		0	0		0	0
			FACOAL1832	0.00582654	0		0.00615315	0		0.00652548	0		0.00716433	0						0.00582654	0		0.00615315	0		0.00652548	0		0.00716433	0
			FACOAL204	0	0		0	0		0	0		0	0						0	0		0	0		0	0		0	0
			FACOAL205	0	0		0	0		0	0		0	0						0	0		0	0		0	0		0	0
			FACOAL80i	0	0		0	0		0	0		0	0						0	0		0	0		0	0		0	0
			FADDP	433.14	0		432.724	0		432.262	0		431.454	0						429.198	0		429.243	0		429.294	0		429.381	0
			FADDPlu	0	0		0	0		0	0		0	0						0	0		0	0		0	0		0	0
			FADH2ETC	1000	0		1000	0		1000	0		1000	0						1000	0		1000	0		1000	0		1000	0
			FADtm	0	0		0	0		0	0		0	0						0	0		0	0		0	0		0	0
			FAOXC101C102m	0.0156034	0		0.0205684	0		0.0255325	0		0.0339038	0						0.0156034	0		0.0205684	0		0.0255325	0		0.0339038	0
			FAOXC101C8m	0.0156034	0		0.0205684	0		0.0255325	0		0.0339038	0						0.0156034	0		0.0205684	0		0.0255325	0		0.0339038	0
			FAOXC101m	0.0156034	0		0.0205684	0		0.0255325	0		0.0339038	0						0.0156034	0		0.0205684	0		0.0255325	0		0.0339038	0
			FAOXC102C101m	0.0156034	0		0.0205684	0		0.0255325	0		0.0339038	0						0.0156034	0		0.0205684	0		0.0255325	0		0.0339038	0
			FAOXC102C103m	0.00582654	0		0.00615315	0		0.00652548	0		0.00716433	0						0.00582654	0		0.00615315	0		0.00652548	0		0.00716433	0
			FAOXC102C103x	0	0		0	0		0	0		0	0						0	0		0	0		0	0		0	0
			FAOXC102C81m	0.00582654	0		0.00615315	0		0.00652548	0		0.00716433	0						0.00582654	0		0.00615315	0		0.00652548	0		0.00716433	0
			FAOXC102C81x	0	0		0	0		0	0		0	0						0	0		0	0		0	0		0	0
			FAOXC102m	0.00582654	0		0.00615315	0		0.00652548	0		0.00716433	0						0.00582654	0		0.00615315	0		0.00652548	0		0.00716433	0
			FAOXC102x	0	0		0	0		0	0		0	0						0	0		0	0		0	0		0	0
			FAOXC103C102m	0.00582654	0		0.00615315	0		0.00652548	0		0.00716433	0						0.00582654	0		0.00615315	0		0.00652548	0		0.00716433	0
			FAOXC103C102x	0	0		0	0		0	0		0	0						0	0		0	0		0	0		0	0
			FAOXC10C8m	0.0165412	0		0.023035	0		0.0288793	0		0.0388832	0						0.0165412	0		0.023035	0		0.0288793	0		0.0388832	0
			FAOXC10C8x	0	0		0	0		0	0		0	0						0	0		0	0		0	0		0	0
			FAOXC121C101m	0.0153271	0		0.0201664	0		0.0250335	0		0.0332433	0						0.0153271	0		0.0201664	0		0.0250335	0		0.0332433	0
			FAOXC122C101m	0.0156034	0		0.0205684	0		0.0255325	0		0.0339038	0						0.0156034	0		0.0205684	0		0.0255325	0		0.0339038	0
			FAOXC122m	0.0156034	0		0.0205684	0		0.0255325	0		0.0339038	0						0.0156034	0		0.0205684	0		0.0255325	0		0.0339038	0
			FAOXC123C102m	0.00582654	0		0.00615315	0		0.00652548	0		0.00716433	0						0.00582654	0		0.00615315	0		0.00652548	0		0.00716433	0
			FAOXC123C102x	0	0		0	0		0	0		0	0						0	0		0	0		0	0		0	0
			FAOXC123m	0.00582654	0		0.00615315	0		0.00652548	0		0.00716433	0						0.00582654	0		0.00615315	0		0.00652548	0		0.00716433	0
			FAOXC123x	0	0		0	0		0	0		0	0						0	0		0	0		0	0		0	0
			FAOXC12C10m	0.0165412	0		0.023035	0		0.0288793	0		0.0388832	0						0.0165412	0		0.023035	0		0.0288793	0		0.0388832	0
			FAOXC12C10x	0	0		0	0		0	0		0	0						0	0		0	0		0	0		0	0
			FAOXC141C121m	0.0153271	0		0.0201664	0		0.0250335	0		0.0332433	0						0.0153271	0		0.0201664	0		0.0250335	0		0.0332433	0
			FAOXC142C122m	0.0156034	0		0.0205684	0		0.0255325	0		0.0339038	0						0.0156034	0		0.0205684	0		0.0255325	0		0.0339038	0
			FAOXC143C123m	0.00582654	0		0.00615315	0		0.00652548	0		0.00716433	0						0.00582654	0		0.00615315	0		0.00652548	0		0.00716433	0
			FAOXC143C123x	0	0		0	0		0	0		0	0						0	0		0	0		0	0		0	0
			FAOXC14C12m	0.0165412	0		0.023035	0		0.0288793	0		0.0388832	0						0.0165412	0		0.023035	0		0.0288793	0		0.0388832	0
			FAOXC14C12x	0	0		0	0		0	0		0	0						0	0		0	0		0	0		0	0
			FAOXC161C141m	0.0153271	0		0.0201664	0		0.0250335	0		0.0332433	0						0.0153271	0		0.0201664	0		0.0250335	0		0.0332433	0
			FAOXC162C142m	0.0156034	0		0.0205684	0		0.0255325	0		0.0339038	0						0.0156034	0		0.0205684	0		0.0255325	0		0.0339038	0
			FAOXC163C143m	0.00582654	0		0.00615315	0		0.00652548	0		0.00716433	0						0.00582654	0		0.00615315	0		0.00652548	0		0.00716433	0
			FAOXC163C164Gm	0	0		0	0		0	0		0	0						0	0		0	0		0	0		0	0
			FAOXC163GC142m	0	0		0	0		0	0		0	0						0	0		0	0		0	0		0	0
			FAOXC163Gm	0	0		0	0		0	0		0	0						0	0		0	0		0	0		0	0
			FAOXC164C143m	0	0		0	0		0	0		0	0						0	0		0	0		0	0		0	0
			FAOXC164C143x	0	0		0	0		0	0		0	0						0	0		0	0		0	0		0	0
			FAOXC164C165m	0	0		0	0		0	0		0	0						0	0		0	0		0	0		0	0
			FAOXC164C165x	0	0		0	0		0	0		0	0						0	0		0	0		0	0		0	0
			FAOXC164GC163m	0	0		0	0		0	0		0	0						0	0		0	0		0	0		0	0
			FAOXC164m	0	0		0	0		0	0		0	0						0	0		0	0		0	0		0	0
			FAOXC164x	0	0		0	0		0	0		0	0						0	0		0	0		0	0		0	0
			FAOXC165C164m	0	0		0	0		0	0		0	0						0	0		0	0		0	0		0	0
			FAOXC165C164x	0	0		0	0		0	0		0	0						0	0		0	0		0	0		0	0
			FAOXC16C14m	0.0324056	0		0.0834441	0		0.139561	0		0.227455	0						0.0324056	0		0.0834441	0		0.139561	0		0.227455	0
			FAOXC16C14x	0	0		0	0		0	0		0	0						0	0		0	0		0	0		0	0
			FAOXC180	0.00547998	0		0.0116	0		0.0184393	0		0.0303219	0						0.00547998	0		0.0116	0		0.0184393	0		0.0303219	0
			FAOXC180x	0.00547998	0		0.0116	0		0.0184393	0		0.0303219	0						0.00547998	0		0.0116	0		0.0184393	0		0.0303219	0
			FAOXC182C162m	0.0156034	0		0.0205684	0		0.0255325	0		0.0339038	0						0.0156034	0		0.0205684	0		0.0255325	0		0.0339038	0
			FAOXC183C163Gm	0	0		0	0		0	0		0	0						0	0		0	0		0	0		0	0
			FAOXC183C163m	0.00582654	0		0.00615315	0		0.00652548	0		0.00716433	0						0.00582654	0		0.00615315	0		0.00652548	0		0.00716433	0
			FAOXC184C164m	0	0		0	0		0	0		0	0						0	0		0	0		0	0		0	0
			FAOXC184C164x	0	0		0	0		0	0		0	0						0	0		0	0		0	0		0	0
			FAOXC200180m	0	0		0	0		0	0		0	0						0	0		0	0		0	0		0	0
			FAOXC204	0	0		0	0		0	0		0	0						0	0		0	0		0	0		0	0
			FAOXC2051843m	0	0		0	0		0	0		0	0						0	0		0	0		0	0		0	0
			FAOXC2051843x	0	0		0	0		0	0		0	0						0	0		0	0		0	0		0	0
			FAOXC4C2m	0.0165412	0		0.023035	0		0.0288793	0		0.0388832	0						0.0165412	0		0.023035	0		0.0288793	0		0.0388832	0
			FAOXC61C4m	0.00582654	0		0.00615315	0		0.00652548	0		0.00716433	0						0.00582654	0		0.00615315	0		0.00652548	0		0.00716433	0
			FAOXC61C4x	0	0		0	0		0	0		0	0						0	0		0	0		0	0		0	0
			FAOXC61m	0.00582654	0		0.00615315	0		0.00652548	0		0.00716433	0						0.00582654	0		0.00615315	0		0.00652548	0		0.00716433	0
			FAOXC61x	0	0		0	0		0	0		0	0						0	0		0	0		0	0		0	0
			FAOXC6C4m	0.0165412	0		0.023035	0		0.0288793	0		0.0388832	0						0.0165412	0		0.023035	0		0.0288793	0		0.0388832	0
			FAOXC6C4x	0	0		0	0		0	0		0	0						0	0		0	0		0	0		0	0
			FAOXC81C61m	0.00582654	0		0.00615315	0		0.00652548	0		0.00716433	0						0.00582654	0		0.00615315	0		0.00652548	0		0.00716433	0
			FAOXC81C61x	0	0		0	0		0	0		0	0						0	0		0	0		0	0		0	0
			FAOXC8C6m	0.0165412	0		0.023035	0		0.0288793	0		0.0388832	0						0.0165412	0		0.023035	0		0.0288793	0		0.0388832	0
			FAOXC8C6x	0	0		0	0		0	0		0	0						0	0		0	0		0	0		0	0
			FBA	3.46434	-0.576814		3.06762	-0.624571		2.62609	-0.678038		1.85526	-0.768863						0.0747285	-0.576814		0.118291	-0.624571		0.165545	-0.678038		0.24751	-0.768863
			FBA2	0.519976	0		0.549124	0		0.582351	0		0.639364	0						0.519976	0		0.549124	0		0.582351	0		0.639364	0
			FBP	757.995	0		757.267	0		756.458	0		755.044	0						751.097	0		751.175	0		751.264	0		751.418	0
			FE2DMT1	0.000599894	0		0.000633521	0		0.000671855	0		0.000737631	0						0.000599894	0		0.000633521	0		0.000671855	0		0.000737631	0
			FE2tm	0.000781818	0		0.00165455	0		0.00265455	0		0.00436364	0						0.000781818	0		0.00165455	0		0.00265455	0		0.00436364	0
			FE3MTP1	0.000599894	0		0.000633521	0		0.000671855	0		0.000737631	0						0.000599894	0		0.000633521	0		0.000671855	0		0.000737631	0
			FERO	0.000149973	0		0.00015838	0		0.000167964	0		0.000184408	0						0.000149973	0		0.00015838	0		0.000167964	0		0.000184408	0
			FMNALKPlu	0	0		0	0		0	0		0	0						0	0		0	0		0	0		0	0
			FOLR2	4.09934e-06	0		4.32914e-06	0		4.59109e-06	0		5.04057e-06	0						4.09934e-06	0		4.32914e-06	0		4.59109e-06	0		5.04057e-06	0
			FOLTDlu	4.09934e-06	0		4.32914e-06	0		4.59109e-06	0		5.04057e-06	0						4.09934e-06	0		4.32914e-06	0		4.59109e-06	0		5.04057e-06	0
			FOLTlu	4.09934e-06	0		4.32914e-06	0		4.59109e-06	0		5.04057e-06	0						4.09934e-06	0		4.32914e-06	0		4.59109e-06	0		5.04057e-06	0
			FOLt2lu	4.09934e-06	0		4.32914e-06	0		4.59109e-06	0		5.04057e-06	0						4.09934e-06	0		4.32914e-06	0		4.59109e-06	0		5.04057e-06	0
			FORtr	0	-0.000477778		0	-0.00101111		0	-0.00162222		0	-0.00266667						0	-0.000477778		0	-0.00101111		0	-0.00162222		0	-0.00266667
			FRDPtcr	0.000955556	0		0.00202222	0		0.00324444	0		0.00533333	0						0.000955556	0		0.00202222	0		0.00324444	0		0.00533333	0
			FTCD	0.0356235	0		0.0376204	0		0.0398968	0		0.0438028	0						0.0356235	0		0.0376204	0		0.0398968	0		0.0438028	0
			FTHFDH	0.0397898	0		0.0466179	0		0.05443	0		0.067793	0						0.0397898	0		0.0466179	0		0.05443	0		0.067793	0
			FTHFL	0.0043	0		0.0091	0		0.0146	0		0.024	0						0.0043	0		0.0091	0		0.0146	0		0.024	0
			FUMtm	1000	-1000		1000	-1000		1000	-1000		1000	-1000						1000	-1000		1000	-1000		1000	-1000		1000	-1000
			G3PD1	1000	-0.0333931		1000	-0.0901256		1000	-0.153778		1000	-0.250791						1000	-0.0333931		1000	-0.0901256		1000	-0.153778		1000	-0.208225
			G5SADrm	0	0		0	0		0	0		0	0						0	0		0	0		0	0		0	0
			G5SADs	0.173771	0		0.211954	0		0.249977	0		0.315486	0						0.173771	0		0.211954	0		0.249977	0		0.315486	0
			G5SDym	0.13269	0		0.168131	0		0.203582	0		0.264666	0						0.13269	0		0.168131	0		0.203582	0		0.264666	0
			G6PDH2c	0.042375	0		0.0634522	0		0.0835873	0		0.111392	0						0.042375	0		0.0634522	0		0.0835873	0		0.111392	0
			G6Pter	757.995	0		757.267	0		756.458	0		755.044	0						751.097	0		751.175	0		751.264	0		751.418	0
			GABAPAT1tc	0	0		0	0		0	0		0	0						0	0		0	0		0	0		0	0
			GALSGLT1lu	0.0747281	0		0.118296	0		0.165571	0		0.247523	0						0.0747281	0		0.118296	0		0.165571	0		0.247523	0
			GALU	0.00156364	0		0.00330909	0		0.00530909	0		0.00872727	0						0.00156364	0		0.00330909	0		0.00530909	0		0.00872727	0
			GALt1lu	0	-0.0747281		0	-0.118296		0	-0.165571		0	-0.247523						0	-0.0747281		0	-0.118296		0	-0.165571		0	-0.247523
			GALt1r	0	0		0	0		0	0		0	0						0	0		0	0		0	0		0	0
			GAMYlu	0	0		0	0		0	0		0	0						0	0		0	0		0	0		0	0
			GAMt1lu	0	0		0	0		0	0		0	0						0	0		0	0		0	0		0	0
			GAMt1r	0	0		0	0		0	0		0	0						0	0		0	0		0	0		0	0
			GAPD	7.97028	-0.107039		7.23263	-0.152776		6.41276	-0.194703		4.97916	-0.263322						1.18968	-0.107039		1.33579	-0.152776		1.49741	-0.194703		1.77641	-0.263322
			GARFT	0.0199618	0		0.0233602	0		0.0272484	0		0.0339014	0						0.0199618	0		0.0233602	0		0.0272484	0		0.0339014	0
			GCHOLAt2u	0	0		0	0		0	0		0	0						0	0		0	0		0	0		0	0
			GCHOLAt3	0	0		0	0		0	0		0	0						0	0		0	0		0	0		0	0
			GHMT2rm	0	0		0	0		0	0		0	0						0	0		0	0		0	0		0	0
			GK1	0	0		0	0		0	0		0	0						0	0		0	0		0	0		0	0
			GLCSGLT1lu	0.0747281	0		0.118296	0		0.165571	0		0.247523	0						0.0747281	0		0.118296	0		0.165571	0		0.247523	0
			GLCter	0	-757.995		0	-757.267		0	-756.458		0	-755.044						0	-751.097		0	-751.175		0	-751.264		0	-751.418
			GLINOFABPpmtc	0	0		0	0		0	0		0	0						0	0		0	0		0	0		0	0
			GLNALANlu	0.0998997	0		0.158108	0		0.221293	0		0.330951	0						0.0998997	0		0.158108	0		0.221293	0		0.330951	0
			GLNASNNlu	0.0749248	0		0.118581	0		0.16597	0		0.248213	0						0.0749248	0		0.118581	0		0.16597	0		0.248213	0
			GLNATB0tc	0.0408906	0		0.0431828	0		0.0457957	0		0.0502792	0						0.0408906	0		0.0431828	0		0.0457957	0		0.0502792	0
			GLNB0AT1tc	0.14985	0		0.237162	0		0.331719	0		0.452211	0						0.14985	0		0.237162	0		0.331719	0		0.452211	0
			GLNCYSNlu	0.0998997	0		0.158108	0		0.221293	0		0.330951	0						0.0998997	0		0.158108	0		0.221293	0		0.330951	0
			GLNILELAT2tc	1000	0		1000	0		1000	0		1000	0						1000	0		1000	0		1000	0		1000	0
			GLNLAT1tc	0.14985	0		0.237162	0		0.331719	0		0.452211	0						0.14985	0		0.237162	0		0.331719	0		0.452211	0
			GLNLNCOACPT1	0	0		0	0		0	0		0	0						0	0		0	0		0	0		0	0
			GLNLNCRNCACT	0	0		0	0		0	0		0	0						0	0		0	0		0	0		0	0
			GLNLNCRNCPT2	0	0		0	0		0	0		0	0						0	0		0	0		0	0		0	0
			GLNPHELAT2tc	1000	0		1000	0		1000	0		1000	0						1000	0		1000	0		1000	0		1000	0
			GLNS	1000	0		1000	0		1000	0		1000	0						1000	0		1000	0		1000	0		1000	0
			GLNSERNlu	0.0749248	0		0.118581	0		0.16597	0		0.248213	0						0.0749248	0		0.118581	0		0.16597	0		0.248213	0
			GLNSNAT2	1000	0		1000	0		1000	0		1000	0						1000	0		1000	0		1000	0		1000	0
			GLNTHRNlu	0.0749248	0		0.118581	0		0.16597	0		0.248213	0						0.0749248	0		0.118581	0		0.16597	0		0.248213	0
			GLNtm	1000	0		1000	0		1000	0		1000	0						1000	0		1000	0		1000	0		1000	0
			GLNyLATtc	1000	0		1000	0		1000	0		1000	0						1000	0		1000	0		1000	0		1000	0
			GLNyLATthc	0.230817	0		0.420184	0		0.611716	0		0.936966	0						0.230817	0		0.420184	0		0.611716	0		0.936966	0
			GLU5Km	0.13269	0		0.168131	0		0.203582	0		0.264666	0						0.13269	0		0.168131	0		0.203582	0		0.264666	0
			GLU5SAtmc	0.173771	0		0.211954	0		0.249977	0		0.315486	0						0.173771	0		0.211954	0		0.249977	0		0.315486	0
			GLUCYS	0	0		0	0		0	0		0	0						0	0		0	0		0	0		0	0
			GLUPROASCT1	0	0		0	0		0	0		0	0						0	0		0	0		0	0		0	0
			GLUPRT	0.0199618	0		0.0233602	0		0.0272484	0		0.0339014	0						0.0199618	0		0.0233602	0		0.0272484	0		0.0339014	0
			GLUt2m	0.156284	-1000		0.19993	-1000		0.246602	-1000		0.326963	-1000						0.156284	-1000		0.19993	-1000		0.246602	-1000		0.326963	-1000
			GLUt6lu	0	0		0	0		0	0		0	0						0	0		0	0		0	0		0	0
			GLY3Pt	0.00547998	0		0.0116	0		0.0184393	0		0.0303219	0						0.00547998	0		0.0116	0		0.0184393	0		0.0303219	0
			GLYATB0tc	0.0408906	0		0.0431828	0		0.0457957	0		0.0502792	0						0.0408906	0		0.0431828	0		0.0457957	0		0.0502792	0
			GLYB0AT1tc	0.218033	0		0.387709	0		0.572196	0		0.892416	0						0.218033	0		0.387709	0		0.572196	0		0.892416	0
			GLYC3PFADm	1000	0		1000	0		1000	0		1000	0						1000	0		1000	0		1000	0		1000	0
			GLYC3Ptmc	0.0470669	-1000		0.100745	-1000		0.160729	-1000		0.264947	-1000						0.0470669	-1000		0.100745	-1000		0.160729	-1000		0.264947	-1000
			GLYCTDlu	0.0470669	0		0.100745	0		0.160729	0		0.264947	0						0.0470669	0		0.100745	0		0.160729	0		0.264947	0
			GLYCtm	0.0470669	0		0.100745	0		0.160729	0		0.264947	0						0.0470669	0		0.100745	0		0.160729	0		0.264947	0
			GLYGLYCNc	0	0		0	0		0	0		0	0						0	0		0	0		0	0		0	0
			GLYGLYPEPT1tc	0	0		0	0		0	0		0	0						0	0		0	0		0	0		0	0
			GLYK	0.0470669	0		0.100745	0		0.160729	0		0.264947	0						0.0470669	0		0.100745	0		0.160729	0		0.264947	0
			GLYKm	0.0470669	0		0.100745	0		0.160729	0		0.264947	0						0.0470669	0		0.100745	0		0.160729	0		0.264947	0
			GLYLEUHYDROc	0	0		0	0		0	0		0	0						0	0		0	0		0	0		0	0
			GLYLEUPEPT1tc	0	0		0	0		0	0		0	0						0	0		0	0		0	0		0	0
			GLYPATtc	0.16409	0		0.269411	0		0.393489	0		0.608978	0						0.16409	0		0.269411	0		0.393489	0		0.608978	0
			GLYPHEHYc	0	0		0	0		0	0		0	0						0	0		0	0		0	0		0	0
			GLYPHEPEPT1tc	0	0		0	0		0	0		0	0						0	0		0	0		0	0		0	0
			GLYPROPEPT1tc	0	0		0	0		0	0		0	0						0	0		0	0		0	0		0	0
			GLYPROPRO1c	0	0		0	0		0	0		0	0						0	0		0	0		0	0		0	0
			GLYSARCNc	0	0		0	0		0	0		0	0						0	0		0	0		0	0		0	0
			GLYSARPEPT1tc	0	0		0	0		0	0		0	0						0	0		0	0		0	0		0	0
			GLYSNAT5tc	0.0697736	-0.210115		0.0736849	-0.367273		0.0781435	-0.551161		0.0857939	-0.87057						0.0697736	-0.210115		0.0736849	-0.367273		0.0781435	-0.551161		0.0857939	-0.87057
			GLYt4	1000	0		1000	0		1000	0		1000	0						1000	0		1000	0		1000	0		1000	0
			GLYt7_211_r	806.378	-1000		805.794	-1000		805.146	-1000		804.011	-1000						800.845	-1000		800.905	-1000		800.975	-1000		801.093	-1000
			GLYtm	0.00625455	0		0.0132364	0		0.0212364	0		0.0349091	0						0.00625455	0		0.0132364	0		0.0212364	0		0.0349091	0
			GNDc	0.042375	0		0.0634522	0		0.0835873	0		0.111392	0						0.042375	0		0.0634522	0		0.0835873	0		0.111392	0
			GRTT	0.000955556	0		0.00202222	0		0.00324444	0		0.00533333	0						0.000955556	0		0.00202222	0		0.00324444	0		0.00533333	0
			GSNt	0	-0.0670511		0	-0.102261		0	-0.130796		0	-0.170956						0	-0.0670511		0	-0.102261		0	-0.130796		0	-0.170956
			GSNt4lu	0.149456	0		0.236592	0		0.331143	0		0.495046	0						0.149456	0		0.236592	0		0.331143	0		0.495046	0
			GSNt5lu	0.0747281	0		0.118296	0		0.165571	0		0.247523	0						0.0747281	0		0.118296	0		0.165571	0		0.247523	0
			GSNtlu	0	-0.149456		0	-0.236592		0	-0.331143		0	-0.495046						0	-0.149456		0	-0.236592		0	-0.331143		0	-0.495046
			GTHO	0.0043	0		0.0091	0		0.0146	0		0.024	0						0.0043	0		0.0091	0		0.0146	0		0.024	0
			GTHP	0.0043	0		0.0091	0		0.0146	0		0.024	0						0.0043	0		0.0091	0		0.0146	0		0.024	0
			GTHS	0	0		0	0		0	0		0	0						0	0		0	0		0	0		0	0
			GUAD	0.0086	0		0.0182	0		0.0290567	0		0.0475958	0						0.0086	0		0.0182	0		0.0290567	0		0.0475958	0
			GUMDCHAe	0	0		0	0		0	0		0	0						0	0		0	0		0	0		0	0
			GUMGCHLe	0	0		0	0		0	0		0	0						0	0		0	0		0	0		0	0
			GUMTCHOLe	0	0		0	0		0	0		0	0						0	0		0	0		0	0		0	0
			GluForTx	0.0356235	0		0.0376204	0		0.0398968	0		0.0438028	0						0.0356235	0		0.0376204	0		0.0398968	0		0.0438028	0
			H2O2tm	0	-4.36548e-05		0	-9.23858e-05		0	-0.000148223		0	-0.000243655						0	-4.36548e-05		0	-9.23858e-05		0	-0.000148223		0	-0.000243655
			H2O2tp	0.0086	-0.0043		0.0182	-0.0091		0.0291533	-0.0146		0.0477143	-0.024						0.0086	-0.0043		0.0182	-0.0091		0.0291533	-0.0146		0.0477143	-0.024
			H2Oter	757.995	-0.00525556		757.267	-0.0111222		756.458	-0.0178444		755.044	-0.0293333						751.097	-0.00525556		751.175	-0.0111222		751.264	-0.0178444		751.418	-0.0293333
			H2Otm	1000	-1000		1000	-1000		1000	-1000		1000	-1000						1000	-1000		1000	-1000		1000	-1000		1000	-1000
			H2Otp	0.0043	-0.0086		0.0091	-0.0182		0.0146	-0.0291533		0.024	-0.0477143						0.0043	-0.0086		0.0091	-0.0182		0.0146	-0.0291533		0.024	-0.0477143
			H2Otu	0	-0.141201		0	-0.302234		0	-0.482186		0	-0.794842						0	-0.141201		0	-0.302234		0	-0.482186		0	-0.794842
			HCO3_CLt	1000	-1000		1000	-1000		1000	-1000		1000	-1000						1000	-1000		1000	-1000		1000	-1000		1000	-1000
			HDCEATD	0	0		0	0		0	0		0	0						0	0		0	0		0	0		0	0
			HDCEAtr	0	0		0	0		0	0		0	0						0	0		0	0		0	0		0	0
			HEX1	761.454	0		760.323	0		759.065	0		756.868	0						751.138	0		751.218	0		751.31	0		751.468	0
			HISCAT1	1000	0		1000	0		1000	0		1000	0						1000	0		1000	0		1000	0		1000	0
			HISD	0.0356235	0		0.0376204	0		0.0398968	0		0.0438028	0						0.0356235	0		0.0376204	0		0.0398968	0		0.0438028	0
			HISILELAT2tc	1000	0		1000	0		1000	0		1000	0						1000	0		1000	0		1000	0		1000	0
			HISLAT1tc	0.218033	0		0.387709	0		0.572196	0		0.892416	0						0.218033	0		0.387709	0		0.572196	0		0.892416	0
			HISPHELAT2tc	1000	0		1000	0		1000	0		1000	0						1000	0		1000	0		1000	0		1000	0
			HISSNAT2	1000	0		1000	0		1000	0		1000	0						1000	0		1000	0		1000	0		1000	0
			HISSNAT5tc	0.0356235	-0.217848		0.0376204	-0.385306		0.0398968	-0.570195		0.0438028	-0.891163						0.0356235	-0.217848		0.0376204	-0.385306		0.0398968	-0.570195		0.0438028	-0.891163
			HISyLATtc	1000	0		1000	0		1000	0		1000	0						1000	0		1000	0		1000	0		1000	0
			HISyLATthc	0.230817	0		0.420184	0		0.611716	0		0.936966	0						0.230817	0		0.420184	0		0.611716	0		0.936966	0
			HMBS	0.000781818	0		0.00165455	0		0.00265455	0		0.00436364	0						0.000781818	0		0.00165455	0		0.00265455	0		0.00436364	0
			HMGCOARc	0.00286667	0		0.00606667	0		0.00973333	0		0.016	0						0.00286667	0		0.00606667	0		0.00973333	0		0.016	0
			HMGCOASi	0.00286667	0		0.00606667	0		0.00973333	0		0.016	0						0.00286667	0		0.00606667	0		0.00973333	0		0.016	0
			HPETFABP1tc	500	0		500	0		500	0		500	0						500	0		500	0		500	0		500	0
			HXANtx	0.0043	0		0.0091	0		0.0146	0		0.0239836	0						0.0043	0		0.0091	0		0.0146	0		0.0239836	0
			HYPOE	757.995	0		757.267	0		756.458	0		755.044	0						751.097	0		751.175	0		751.264	0		751.418	0
			HYPTROXu	0	0		0	0		0	0		0	0						0	0		0	0		0	0		0	0
			Htr	0.00477778	-0.00156364		0.0101111	-0.00330909		0.0162222	-0.00530909		0.0266667	-0.00872727						0.00477778	-0.00156364		0.0101111	-0.00330909		0.0162222	-0.00530909		0.0266667	-0.00872727
			ICDHxm	0.133233	0		0.168028	0		0.201773	0		0.259754	0						0.133233	0		0.168028	0		0.201773	0		0.259754	0
			ILEATB0tc	0.0408906	0		0.0431828	0		0.0457957	0		0.0502792	0						0.0408906	0		0.0431828	0		0.0457957	0		0.0502792	0
			ILEB0ATtc	0.0895444	0		0.0945639	0		0.100286	0		0.110104	0						0.0895444	0		0.0945639	0		0.100286	0		0.110104	0
			ILELAT1tc	0.0895444	0		0.0945639	0		0.100286	0		0.110104	0						0.0895444	0		0.0945639	0		0.100286	0		0.110104	0
			ILEPHELAT2tc	1000	0		1000	0		1000	0		1000	0						1000	0		1000	0		1000	0		1000	0
			ILEtec	1000	-1000		1000	-1000		1000	-1000		1000	-1000						1000	-1000		1000	-1000		1000	-1000		1000	-1000
			IMPC	0	-0.0199618		0	-0.0233602		0	-0.0272484		0	-0.0339014						0	-0.0199618		0	-0.0233602		0	-0.0272484		0	-0.0339014
			IMPD	0.0670511	0		0.102261	0		0.130796	0		0.170956	0						0.0670511	0		0.102261	0		0.130796	0		0.170956	0
			INSK	757.995	0		757.267	0		756.458	0		755.044	0						751.097	0		751.175	0		751.264	0		751.418	0
			INSt	0	-0.0588799		0	-0.0918605		0	-0.112706		0	-0.148189						0	-0.0588799		0	-0.0918605		0	-0.112706		0	-0.148189
			INSt4lu	0.149456	0		0.236592	0		0.331143	0		0.495046	0						0.149456	0		0.236592	0		0.331143	0		0.495046	0
			INSt5lu	0.0747281	0		0.118296	0		0.165571	0		0.247523	0						0.0747281	0		0.118296	0		0.165571	0		0.247523	0
			INStlu	0	-0.149456		0	-0.236592		0	-0.331143		0	-0.495046						0	-0.149456		0	-0.236592		0	-0.331143		0	-0.495046
			IPDDI	0.000955556	0		0.00202222	0		0.00324444	0		0.00533333	0						0.000955556	0		0.00202222	0		0.00324444	0		0.00533333	0
			KHK	0.519976	0		0.549124	0		0.582351	0		0.639364	0						0.519976	0		0.549124	0		0.582351	0		0.639364	0
			KHtu	0.0499821	0		0.0790082	0		0.110611	0		0.12179	0						0.0499821	0		0.0790082	0		0.110611	0		0.12179	0
			LACLMCTlu	0	0		0	0		0	0		0	0						0	0		0	0		0	0		0	0
			LACLt	1000	0		1000	0		1000	0		1000	0						1000	0		1000	0		1000	0		1000	0
			LACZlu	0	0		0	0		0	0		0	0						0	0		0	0		0	0		0	0
			LAPCOAu	0	0		0	0		0	0		0	0						0	0		0	0		0	0		0	0
			LCAT1e	0	0		0	0		0	0		0	0						0	0		0	0		0	0		0	0
			LCYSTCBOXL	0.00286667	0		0.00606637	0		0.0097311	0		0.0159945	0						0.00286667	0		0.00606637	0		0.0097311	0		0.0159945	0
			LEUATB0tc	0.0408906	0		0.0431828	0		0.0457957	0		0.0502792	0						0.0408906	0		0.0431828	0		0.0457957	0		0.0502792	0
			LEUB0ATtc	0.220104	0		0.389112	0		0.574322	0		0.895998	0						0.220104	0		0.389112	0		0.574322	0		0.895998	0
			LEUGLYHYc	0	0		0	0		0	0		0	0						0	0		0	0		0	0		0	0
			LEUGLYPEPT1tc	0	0		0	0		0	0		0	0						0	0		0	0		0	0		0	0
			LEUILELAT2tc	1000	-1000		1000	-1000		1000	-1000		1000	-1000						1000	-1000		1000	-1000		1000	-1000		1000	-1000
			LEULEULAPc	0	0		0	0		0	0		0	0						0	0		0	0		0	0		0	0
			LEULEUPEPT1tc	0	0		0	0		0	0		0	0						0	0		0	0		0	0		0	0
			LEUPHELAT2tc	1000	-1000		1000	-1000		1000	-1000		1000	-1000						1000	-1000		1000	-1000		1000	-1000		1000	-1000
			LEUtec	1000	-1000		1000	-1000		1000	-1000		1000	-1000						1000	-1000		1000	-1000		1000	-1000		1000	-1000
			LEUyLAThtc	0.230817	0		0.420184	0		0.611716	0		0.936966	0						0.230817	0		0.420184	0		0.611716	0		0.936966	0
			LEUyLATtc	1000	0		1000	0		1000	0		1000	0						1000	0		1000	0		1000	0		1000	0
			LINOFATPtc	0.0486073	0		0.0660636	0		0.0856148	0		0.119536	0						0.0486073	0		0.0660636	0		0.0856148	0		0.119536	0
			LNLCCOACPT1	0.0156034	0		0.0205684	0		0.0255325	0		0.0339038	0						0.0156034	0		0.0205684	0		0.0255325	0		0.0339038	0
			LNLCCRNCACT	0.0156034	0		0.0205684	0		0.0255325	0		0.0339038	0						0.0156034	0		0.0205684	0		0.0255325	0		0.0339038	0
			LNLCCRNCPT2	0.0156034	0		0.0205684	0		0.0255325	0		0.0339038	0						0.0156034	0		0.0205684	0		0.0255325	0		0.0339038	0
			LNS14DMr	0.000477778	0		0.00101111	0		0.00162222	0		0.00266667	0						0.000477778	0		0.00101111	0		0.00162222	0		0.00266667	0
			LNSTLSr	0.000477778	0		0.00101111	0		0.00162222	0		0.00266667	0						0.000477778	0		0.00101111	0		0.00162222	0		0.00266667	0
			LPCHOLTDlu	0	0		0	0		0	0		0	0						0	0		0	0		0	0		0	0
			LPCHOLt	0	0		0	0		0	0		0	0						0	0		0	0		0	0		0	0
			LSTO1r	0.000477778	0		0.00101111	0		0.00162222	0		0.00266667	0						0.000477778	0		0.00101111	0		0.00162222	0		0.00266667	0
			LYSALArBATtc	0.105877	0		0.111812	0		0.118578	0		0.130187	0						0.105877	0		0.111812	0		0.118578	0		0.130187	0
			LYSATB0tc	0.0408906	0		0.0431828	0		0.0457957	0		0.0502792	0						0.0408906	0		0.0431828	0		0.0457957	0		0.0502792	0
			LYSLEUrBATtc	0.105877	0		0.111812	0		0.118578	0		0.130187	0						0.105877	0		0.111812	0		0.118578	0		0.130187	0
			LYSt5r	1000	-0.105877		1000	-0.111812		1000	-0.118578		1000	-0.130187						1000	-0.105877		1000	-0.111812		1000	-0.118578		1000	-0.130187
			L_LACt2r	0	-8.0719		0	-7.36252		0	-6.57241		0	-5.18985						0	-1.2133		0	-1.36823		0	-1.53305		0	-1.81746
			MALT	0	0		0	0		0	0		0	0						0	0		0	0		0	0		0	0
			MALTlu	0	0		0	0		0	0		0	0						0	0		0	0		0	0		0	0
			MALTtu	0	0		0	0		0	0		0	0						0	0		0	0		0	0		0	0
			MAL_Ltx	0	0		0	0		0	0		0	0						0	0		0	0		0	0		0	0
			MALtm	1000	-1000		1000	-1000		1000	-1000		1000	-1000						1000	-1000		1000	-1000		1000	-1000		1000	-1000
			MANt1lu	0	0		0	0		0	0		0	0						0	0		0	0		0	0		0	0
			MANt1r	0	0		0	0		0	0		0	0						0	0		0	0		0	0		0	0
			MDHm	1000	-8.02662		1000	-7.30516		1000	-6.50367		1000	-5.10191						1000	-1.10923		1000	-1.19381		1000	-1.28983		1000	-1.4544
			MDHx	0	0		0	0		0	0		0	0						0	0		0	0		0	0		0	0
			MDRPD	0.0043	0		0.0091	0		0.0146	0		0.024	0						0.0043	0		0.0091	0		0.0146	0		0.024	0
			METAT	0.0387782	0		0.0471255	0		0.0552715	0		0.0686531	0						0.0387782	0		0.0471255	0		0.0552715	0		0.0686531	0
			METATB0tc	0.0372371	0		0.0393245	0		0.041704	0		0.0457869	0						0.0372371	0		0.0393245	0		0.041704	0		0.0457869	0
			METB0ATAtc	0.0372371	0		0.0393245	0		0.041704	0		0.0457869	0						0.0372371	0		0.0393245	0		0.041704	0		0.0457869	0
			METILELAT2tc	1000	0		1000	0		1000	0		1000	0						1000	0		1000	0		1000	0		1000	0
			METLAT1tc	0.0372371	0		0.0393245	0		0.041704	0		0.0457869	0						0.0372371	0		0.0393245	0		0.041704	0		0.0457869	0
			METPHELAT2tc	1000	0		1000	0		1000	0		1000	0						1000	0		1000	0		1000	0		1000	0
			METSNAT2	1000	0		1000	0		1000	0		1000	0						1000	0		1000	0		1000	0		1000	0
			METtec	0	-1000		0	-1000		0	-1000		0	-1000						0	-1000		0	-1000		0	-1000		0	-1000
			METyLATtc	1000	0		1000	0		1000	0		1000	0						1000	0		1000	0		1000	0		1000	0
			METyLATthc	0.230817	0		0.420184	0		0.611716	0		0.936966	0						0.230817	0		0.420184	0		0.611716	0		0.936966	0
			MEVK1c	0.00286667	0		0.00606667	0		0.00973333	0		0.016	0						0.00286667	0		0.00606667	0		0.00973333	0		0.016	0
			MMEm	0	-0.0370744		0	-0.0392921		0	-0.0416697		0	-0.0457492						0	-0.0370744		0	-0.0392921		0	-0.0416697		0	-0.0457492
			MMMm	0.0370744	0		0.0392921	0		0.0416697	0		0.0457492	0						0.0370744	0		0.0392921	0		0.0416697	0		0.0457492	0
			MMSAD1m	0	0		0	0		0	0		0	0						0	0		0	0		0	0		0	0
			MTAP	0.0043	0		0.0091	0		0.0146	0		0.024	0						0.0043	0		0.0091	0		0.0146	0		0.024	0
			MTHFC	0.0356235	-4.09934e-06		0.0376204	-4.32914e-06		0.0398968	-4.59109e-06		0.0438028	-5.04057e-06						0.0356235	-4.09934e-06		0.0376204	-4.32914e-06		0.0398968	-4.59109e-06		0.0438028	-5.04057e-06
			MTHFD	0	-4.09934e-06		0	-4.32914e-06		0	-4.59109e-06		0	-5.04057e-06						0	-4.09934e-06		0	-4.32914e-06		0	-4.59109e-06		0	-5.04057e-06
			MTHFTe	4.09934e-06	0		4.32914e-06	0		4.59109e-06	0		5.04057e-06	0						4.09934e-06	0		4.32914e-06	0		4.59109e-06	0		5.04057e-06	0
			MTRI	0.0043	0		0.0091	0		0.0146	0		0.024	0						0.0043	0		0.0091	0		0.0146	0		0.024	0
			NACDe	0	0		0	0		0	0		0	0						0	0		0	0		0	0		0	0
			NACHORCTL3lu	0	0		0	0		0	0		0	0						0	0		0	0		0	0		0	0
			NACUPlu	0	0		0	0		0	0		0	0						0	0		0	0		0	0		0	0
			NADH2_u10m	1000	0		1000	0		1000	0		1000	0						1000	0		1000	0		1000	0		1000	0
			NADHtpu	1000	0		1000	0		1000	0		1000	0						1000	0		1000	0		1000	0		1000	0
			NADK	0	0		0	0		0	0		0	0						0	0		0	0		0	0		0	0
			NADN	216.57	0		216.362	0		216.131	0		215.727	0						214.599	0		214.621	0		214.647	0		214.691	0
			NADPHtru	0.00525556	0		0.0111222	0		0.0178444	0		0.0293333	0						0.00525556	0		0.0111222	0		0.0178444	0		0.0293333	0
			NADPHtxu	0	0		0	0		0	0		0	0						0	0		0	0		0	0		0	0
			NADPtru	0.00525556	0		0.0111222	0		0.0178444	0		0.0293333	0						0.00525556	0		0.0111222	0		0.0178444	0		0.0293333	0
			NADPtxu	0	0		0	0		0	0		0	0						0	0		0	0		0	0		0	0
			NADS2	0	0		0	0		0	0		0	0						0	0		0	0		0	0		0	0
			NADtm	0	0		0	0		0	0		0	0						0	0		0	0		0	0		-2.27374e-13	0
			NADtpu	1000	0		1000	0		1000	0		1000	0						1000	0		1000	0		1000	0		1000	0
			NADtx	0	-1000		0	-1000		0	-1000		0	-1000						0	-1000		0	-1000		0	-1000		0	-1000
			NCAMDe	0	0		0	0		1.95402e-13	0		0	0						0	0		0	0		0	0		0	0
			NCAMUPlu	0	0		0	0		0	0		0	0						0	0		0	0		0	0		0	0
			NDP7er	0.00156364	0		0.00330909	0		0.00530909	0		0.00872727	0						0.00156364	0		0.00330909	0		0.00530909	0		0.00872727	0
			NDP8	0	0		0	0		0	0		0	0						0	0		0	0		0	0		0	0
			NDPK1	1000	-1000		1000	-1000		1000	-1000		1000	-1000						1000	-1000		1000	-1000		1000	-1000		1000	-1000
			NDPK1m	1000	-1000		1000	-1000		1000	-1000		1000	-1000						1000	-1000		1000	-1000		1000	-1000		1000	-1000
			NDPK2	1000	-1000		1000	-1000		1000	-1000		1000	-1000						1000	-1000		1000	-1000		1000	-1000		1000	-1000
			NDPK3	1000	-1000		1000	-1000		1000	-1000		1000	-1000						1000	-1000		1000	-1000		1000	-1000		1000	-1000
			NDPK4	0	0		0	0		0	0		0	0						0	0		0	0		0	0		0	0
			NDPK4m	0	0		0	0		0	0		0	0						0	0		0	0		0	0		0	0
			NDPK5	757.995	0		757.267	0		756.458	0		755.044	0						751.097	0		751.175	0		751.264	0		751.418	0
			NDPK6	0	0		0	0		0	0		0	0						0	0		0	0		0	0		0	0
			NDPK7	1000	-1000		1000	-1000		1000	-1000		1000	-1000						1000	-1000		1000	-1000		1000	-1000		1000	-1000
			NDPK8	0.140868	0		0.148765	0		0.157766	0		0.173212	0						0.140868	0		0.148765	0		0.157766	0		0.173212	0
			NH4tp	0	0		0	0		0	0		0	0						0	0		0	0		0	0		0	0
			NICRNS	757.995	0		757.267	0		756.458	0		755.044	0						751.097	0		751.175	0		751.264	0		751.418	0
			NKCCt	1000	-757.995		1000	-757.267		1000	-756.458		1000	-755.044						1000	-751.097		1000	-751.175		1000	-751.264		1000	-751.418
			NMNATr	216.57	0		216.362	0		216.131	0		215.727	0						214.599	0		214.621	0		214.647	0		214.691	0
			NMNS	216.57	0		216.362	0		216.131	0		215.727	0						214.599	0		214.621	0		214.647	0		214.691	0
[truncated: 931 more rows]

## Sheet: S5-Reaction_KO_Glucose
Supplementary Table S5 : Knockout Glucose Secretion Reaction
[truncated: 1,534 more rows]

[truncated: 1 more sheets: S5-Reaction_KO_Chylomicron]
