# Supplementary material for: Predicting the murine enterocyte metabolic response to diets that differ in lipid and carbohydrate composition
Source: Sci Rep. 2017 Aug 18;7:8784. doi: 10.1038/s41598-017-07350-1 (PMC5562867; doi:10.1038/s41598-017-07350-1)
Supplement: Supplementary file 3 — Supplementary dataset 2 [file 41598_2017_7350_MOESM3_ESM.zip]

Archive with 1 entries (1 files):
- mmu_ENT717.mat
